# Supplementary material for: The Integrated Cellular and Molecular Landscape of Autoimmunity
Source: bioRxiv. 2025 Sep 17:2025.09.12.675833. Preprint. [Version 1] doi: 10.1101/2025.09.12.675833 (PMC12458282; doi:10.1101/2025.09.12.675833)
Supplement: Supplement 2 [file media-2.tsv]

Feature	numStudies	effectSize	effectSizeStandardError	effectSizePval	effectSizeFDR	heterogeneityPval	tauSquared	cochranesQ	Feature_type	Disease	Tissue_type
neutrophil	8	0.70467213970224	0.181316569632828	0.000101733900601912	0.000847782505015936	4.31827273938978e-09	0.211365500783614	52.6642616380243	cellType	CD	blood
granulocyte	8	0.657732391059775	0.158612777381542	3.37182855953973e-05	0.000421478569942466	1.21727416702022e-06	0.151491084427943	40.0760936289435	cellType	CD	blood
macrophage_m2	8	0.528926620120376	0.195298543211192	0.00676293025999064	0.0187859173888629	4.90174567602253e-11	0.254642257194026	62.4425208058827	cellType	CD	blood
plasmacytoid_dendritic_cell	8	0.329395477598955	0.116830943966684	0.00481105506166481	0.0150345470677025	0.00270667520825674	0.065302684504988	21.8401600601838	cellType	CD	blood
CD14_positive_monocyte	8	0.302723482580466	0.147941818866248	0.0407334183045289	0.072738246972373	7.34142841962715e-06	0.128315790099097	35.9709287702833	cellType	CD	blood
monocyte	8	0.2007504994062	0.15339837498317	0.190640308171684	0.297875481518256	2.0746255233739e-06	0.140943962291045	38.864146732261	cellType	CD	blood
hematopoietic_progenitor	8	0.074757218790278	0.209912748171633	0.721739673202446	0.808005922174431	1.86517468137026e-13	0.302010420854354	74.4380605405107	cellType	CD	blood
MAST_cell	6	0.0622733820719346	0.256269776362091	0.808005922174431	0.808005922174431	4.65694149909268e-12	0.34174980963541	62.0145514063252	cellType	CD	blood
macrophage_m1	8	0.0572896389575807	0.218478917989105	0.793151492393677	0.808005922174431	1.04360964314765e-14	0.330311413736974	80.58684886553	cellType	CD	blood
myeloid_dendritic_cell	3	0.0570508081246332	0.207664766510378	0.783527133672341	0.808005922174431	0.0013765343019343	0.105654317613207	13.1763726280317	cellType	CD	blood
basophil	8	-0.0486453495847154	0.123768122518677	0.694292762443119	0.808005922174431	0.000772207310921758	0.0784898403270224	24.9570845951557	cellType	CD	blood
memory_B_cell	7	-0.0890094762464335	0.219854868398952	0.685583651329102	0.808005922174431	8.70270522312921e-11	0.28386007262888	58.589377152234	cellType	CD	blood
plasma_cell	6	-0.168894322361354	0.280453134506427	0.547028094311544	0.759761242099367	1.22124532708767e-15	0.426802589082554	79.1349429355953	cellType	CD	blood
gamma_delta_T_cell	3	-0.197814627832232	0.542607568651123	0.715437659275924	0.808005922174431	7.99582622335038e-12	0.844373707807736	51.1041961532748	cellType	CD	blood
eosinophil	6	-0.199359051302544	0.256477781114552	0.436984389138172	0.642624101673783	9.14568420995465e-12	0.341424408229144	60.5976022243075	cellType	CD	blood
naive_B_cell	8	-0.295879556285359	0.0567933085025015	1.89084176430255e-07	4.72710441075636e-06	0.69603528909328	0	4.70398299981669	cellType	CD	blood
CD56dim_natural_killer_cell	5	-0.302384337146898	0.0857461703554301	0.000421082497329365	0.00210541248664683	0.21504935378058	0.0112064857317783	5.79425491397949	cellType	CD	blood
CD8_positive_alpha_beta_T_cell	8	-0.320635018857414	0.132400355760721	0.0154477518941184	0.03218281644608	0.000185968362473976	0.094571368986815	28.4010810631436	cellType	CD	blood
CD16_positive_monocyte	6	-0.330090221597925	0.202228673129381	0.102624259793575	0.171040432989292	1.43243171768503e-08	0.205462206001465	45.0273321815774	cellType	CD	blood
CD4_positive_alpha_beta_T_cell	8	-0.34137636807272	0.102111545664753	0.000828268146373558	0.00345111727655649	0.0204222830470652	0.0422037887415444	16.5656352299277	cellType	CD	blood
natural_killer_cell	8	-0.367076368262607	0.14469554835046	0.0111842799828855	0.0254188181429216	1.7278450616498e-05	0.119326714359546	33.99275910463	cellType	CD	blood
CD56bright_natural_killer_cell	7	-0.390671513480301	0.168838174069776	0.0206742277181294	0.039758130227172	2.24614461075134e-06	0.150316455584203	36.4573039968144	cellType	CD	blood
macrophage_m0	8	-0.437892611216505	0.136372694974993	0.00132274314000914	0.00472408264288978	9.5659188332875e-05	0.102439258662575	29.9826225111372	cellType	CD	blood
B_cell	8	-0.481152502301202	0.180775404291635	0.00777693591787991	0.0194423397946998	3.01064528862582e-09	0.211667829775926	53.4575584074813	cellType	CD	blood
T_cell	8	-0.549217358734742	0.149288592577437	0.000234244819417736	0.00146403012136085	7.76769837007585e-06	0.130033907679107	35.8409798620309	cellType	CD	blood
macrophage_m1	27	0.773731821929171	0.0960184041608866	7.74503572484437e-16	9.68129465605546e-15	3.40036341306416e-08	0.132286539151277	85.0649951386076	cellType	CD	gut
granulocyte	27	0.60989276422017	0.0705878123328934	5.6115062810938e-18	1.40287657027345e-16	0.0101088574984232	0.0430331661709056	45.5993155654903	cellType	CD	gut
plasmacytoid_dendritic_cell	27	0.560837660577065	0.0893638020016855	3.47633173498083e-10	1.73816586749042e-09	1.37425488966336e-06	0.106510601213452	74.6281582851537	cellType	CD	gut
neutrophil	27	0.450513147020249	0.058291237029615	1.08684594228624e-14	9.057049519052e-14	0.138891269879885	0.0169189529350133	33.8481123625176	cellType	CD	gut
eosinophil	26	0.443054316219617	0.0735973755338645	1.74444664067377e-09	7.26852766947403e-09	0.00409620434493485	0.049822391176272	47.6590526590672	cellType	CD	gut
basophil	20	0.286149443039914	0.0838732647834451	0.000645618731880944	0.00134503902475197	0.00662110853397235	0.0508649352251109	37.6252089129802	cellType	CD	gut
plasma_cell	27	0.282456003851884	0.0697725304342568	5.16040421880752e-05	0.000143344561633542	0.00942970686475542	0.0426181463376654	45.8708847740494	cellType	CD	gut
macrophage_m0	24	0.0824292758611021	0.0900055992139991	0.359759283604309	0.428284861433701	1.72997694621868e-05	0.0918470548147248	62.3589308953744	cellType	CD	gut
myeloid_dendritic_cell	25	0.0713659120395269	0.112353039460652	0.525302270386938	0.570980728681454	8.32667268468867e-14	0.200070109272135	114.731514962724	cellType	CD	gut
gamma_delta_T_cell	12	-0.0061485008412545	0.0737794056288566	0.933584157272423	0.933584157272423	0.245761877616174	0.0118405659245494	13.7738323210216	cellType	CD	gut
CD16_positive_monocyte	26	-0.0152295313876179	0.0957441955308051	0.873617820000465	0.910018562500484	2.28245747857514e-08	0.128918128529106	84.4159897450514	cellType	CD	gut
CD56bright_natural_killer_cell	15	-0.0719067494531305	0.101370267222035	0.478108835155717	0.543305494495133	0.00029961205766571	0.0778631552937869	39.5514116443346	cellType	CD	gut
hematopoietic_progenitor	25	-0.0970594278401103	0.10212800769246	0.341924116987219	0.427405146234024	1.49285545036903e-08	0.144381463314208	83.799392042706	cellType	CD	gut
CD4_positive_alpha_beta_T_cell	26	-0.147890954723108	0.120039085618276	0.217940367053476	0.286763640859837	0	0.247484909792662	137.0012136289	cellType	CD	gut
T_cell	27	-0.152493414223157	0.113859595751402	0.180469434416628	0.250651992245316	7.7715611723761e-16	0.225560950060108	130.318488764409	cellType	CD	gut
CD14_positive_monocyte	22	-0.176095424958999	0.0997245811551111	0.0774264473885887	0.113862422630277	2.77942668880371e-08	0.127661273574032	76.7688612608022	cellType	CD	gut
monocyte	27	-0.207048912087202	0.0951268238395871	0.0295136695887472	0.0461151087324175	1.68974899628083e-08	0.131414412193803	86.9827459455739	cellType	CD	gut
CD8_positive_alpha_beta_T_cell	26	-0.287681838706195	0.0874727371212385	0.00100609359523876	0.00193479537545915	7.42519599405966e-06	0.0949158913607769	68.0658871593225	cellType	CD	gut
memory_B_cell	16	-0.363652420191467	0.150836536976477	0.0159130335454658	0.0265217225757763	1.32352876325292e-07	0.220100732366807	61.6234377651045	cellType	CD	gut
CD56dim_natural_killer_cell	24	-0.365198605118137	0.121680836787602	0.00268844737981016	0.00480079889251815	1.99840144432528e-15	0.235708376080279	121.803510462181	cellType	CD	gut
natural_killer_cell	26	-0.405791168157994	0.113918461100463	0.000367872900504258	0.000836074773873314	2.66453525910038e-15	0.220548630802032	125.216376893014	cellType	CD	gut
naive_B_cell	23	-0.418229233203054	0.0929831836766664	6.86273664461706e-06	2.14460520144283e-05	8.72244091953966e-07	0.106882914427696	69.2349207456236	cellType	CD	gut
B_cell	27	-0.452921571104175	0.0950056096591595	1.86698237937583e-06	6.66779421205654e-06	2.52677766487963e-08	0.130243642692778	85.8811766954774	cellType	CD	gut
macrophage_m2	17	-0.464977078405088	0.120569208064239	0.000115014579355245	0.000287536448388113	2.57788890234423e-09	0.153509887585632	73.3383520636685	cellType	CD	gut
MAST_cell	27	-0.756458571756281	0.111474035563413	1.15315485289421e-11	7.20721783058883e-11	5.53890266985491e-13	0.198451469877855	113.954560250366	cellType	CD	gut
plasmacytoid_dendritic_cell	2	1.26555157402885	1.08802786198245	0.244764187286502	0.320283101193019	0.0481206819576351	1.84996426679446	3.90576614779225	cellType	JIA	blood
MAST_cell	1	0.889693752096172	0.760405743348697	0.241990896545229	0.320283101193019	NA	NA	NA	cellType	JIA	blood
neutrophil	2	0.85287987421785	0.672602549083546	0.204787415822447	0.320283101193019	0.134068409333327	0.574567775658494	2.24475190931306	cellType	JIA	blood
granulocyte	2	0.835103884202472	0.722118465544612	0.247491487285515	0.320283101193019	0.113461074901186	0.697907092824087	2.50533889623359	cellType	JIA	blood
CD14_positive_monocyte	2	0.734239030487035	0.483246078817114	0.128664476899909	0.320283101193019	0.219007360783456	0.215205713492148	1.51086356836378	cellType	JIA	blood
macrophage_m2	2	0.572420392609479	0.285334805413389	0.0448417520484452	0.186822276203607	0.366233711068807	0	0.816403805382547	cellType	JIA	blood
memory_B_cell	2	0.553908435964728	0.283780882655481	0.0509515298737109	0.186822276203607	0.523545762185797	0	0.406902722345008	cellType	JIA	blood
plasma_cell	2	0.437889141014123	0.281133408670637	0.119331689931535	0.320283101193019	0.807644673351453	0	0.0592755344273716	cellType	JIA	blood
macrophage_m1	2	0.437787600512889	0.325090812853467	0.178088961180974	0.320283101193019	0.296464409676477	0.0329772882957642	1.09003068720602	cellType	JIA	blood
hematopoietic_progenitor	2	0.381781479829875	0.280171242164368	0.172985936562295	0.320283101193019	0.99373682259574	0	6.16195076387346e-05	cellType	JIA	blood
monocyte	2	0.367000145883371	0.279977572588253	0.189918651242535	0.320283101193019	0.43432891061094	0	0.611219780357467	cellType	JIA	blood
basophil	2	-0.153364159300227	0.278954932940851	0.582469500275181	0.582469500275181	0.880293074032884	0	0.022679667932827	cellType	JIA	blood
B_cell	2	-0.206461328232944	0.279313805252404	0.459801725783662	0.481697046059075	0.560071749459429	0	0.339580008273626	cellType	JIA	blood
eosinophil	1	-0.227148797063306	0.303708125381532	0.454509573269315	0.481697046059075	NA	NA	NA	cellType	JIA	blood
macrophage_m0	1	-0.364472314715378	0.304251084629325	0.230943229205685	0.320283101193019	NA	NA	NA	cellType	JIA	blood
CD8_positive_alpha_beta_T_cell	2	-0.62604345330417	0.283066491474292	0.0269909927627211	0.186822276203607	0.821322935702104	0	0.051005406809738	cellType	JIA	blood
CD4_positive_alpha_beta_T_cell	2	-0.778924604695141	0.843306827958528	0.35566594574746	0.411823726654953	0.0719187369269043	1.04759481091989	3.23867597013993	cellType	JIA	blood
T_cell	2	-0.834486946980267	0.802727151990872	0.298542105441668	0.364884795539817	0.0864595869770728	0.919296464541232	2.93908705671371	cellType	JIA	blood
naive_B_cell	2	-0.876711490192657	0.630533802417358	0.164399123866966	0.320283101193019	0.153797073787268	0.47800641738118	2.03418034177244	cellType	JIA	blood
CD56bright_natural_killer_cell	2	-1.24316193058885	0.596298577337978	0.0370876633219914	0.186822276203607	0.192745535140194	0.382877735302805	1.69650611902556	cellType	JIA	blood
natural_killer_cell	2	-1.24316193058885	0.596298577337978	0.0370876633219914	0.186822276203607	0.192745535140194	0.382877735302805	1.69650611902556	cellType	JIA	blood
CD16_positive_monocyte	1	-1.85146186700916	0.915820063028087	0.0432131733180539	0.186822276203607	NA	NA	NA	cellType	JIA	blood
naive_B_cell	3	0.578457249028612	0.24387371579282	0.0176942908546903	0.389274398803187	0.142299068333154	0.0864428042376832	3.89964864221955	cellType	MS	blood
CD14_positive_monocyte	4	0.570533087444699	0.412164253929911	0.166285840182909	0.626197903642841	0.00176082781560349	0.498101895687798	15.066337236212	cellType	MS	blood
B_cell	4	0.438499624141329	0.282985874502122	0.121250527402765	0.626197903642841	0.0642227201196313	0.170282825746363	7.2541782938215	cellType	MS	blood
macrophage_m2	4	0.376314664061524	0.235546917158655	0.110127385183559	0.626197903642841	0.142182618257008	0.0946263143176175	5.44145293973672	cellType	MS	blood
monocyte	4	0.184395459954764	0.219613961796373	0.40111334688108	0.937576423379967	0.176716190148069	0.0734664276599864	4.93370851834538	cellType	MS	blood
MAST_cell	3	0.0863956399428978	0.144991890422008	0.551265199166899	0.971110665610389	0.603248282362216	0	1.01085284357556	cellType	MS	blood
memory_B_cell	3	0.0793579220205434	0.263481243274315	0.763269596439238	0.971110665610389	0.321187465010359	0.0315905656878439	2.27146064633612	cellType	MS	blood
plasmacytoid_dendritic_cell	4	0.0683891575047584	0.348431615667593	0.844393260885683	0.971110665610389	0.0143971911588793	0.303835432286978	10.5542767195772	cellType	MS	blood
CD4_positive_alpha_beta_T_cell	4	0.0648295792348572	0.26268503944278	0.805066217547533	0.971110665610389	0.0891076869247225	0.135706837450057	6.5141102909502	cellType	MS	blood
T_cell	4	0.0381140294350803	0.257716274040098	0.882428448232385	0.971110665610389	0.0972644078977927	0.12772918024933	6.31468646082436	cellType	MS	blood
macrophage_m1	3	0.0098697392763749	0.238192544631563	0.966948337019128	0.971110665610389	0.157563098511498	0.0772149151630962	3.69585855095116	cellType	MS	blood
CD8_positive_alpha_beta_T_cell	4	-0.00513815714900297	0.141877975815611	0.971110665610389	0.971110665610389	0.478103662814788	0	2.484473185562	cellType	MS	blood
macrophage_m0	4	-0.0492162978272475	0.486919606947608	0.919489458600897	0.971110665610389	9.37333852337741e-05	0.755099749230831	21.2428022896201	cellType	MS	blood
CD56bright_natural_killer_cell	4	-0.115351209511297	0.292128567958289	0.692942868709705	0.971110665610389	0.0520709678887024	0.185335988660418	7.72412310539985	cellType	MS	blood
natural_killer_cell	4	-0.115351209511297	0.292128567958289	0.692942868709705	0.971110665610389	0.0520709678887024	0.185335988660418	7.72412310539985	cellType	MS	blood
granulocyte	4	-0.165895820687659	0.436544380377322	0.703930186025455	0.971110665610389	0.000823596565332596	0.567254183889681	16.676724171345	cellType	MS	blood
neutrophil	4	-0.178138390739255	0.477338273048252	0.709006226605771	0.971110665610389	0.000191203567525666	0.708450115669053	19.750435587463	cellType	MS	blood
eosinophil	1	-0.218398881881981	0.274452941102237	0.426171101536349	0.937576423379967	NA	NA	NA	cellType	MS	blood
basophil	4	-0.255534985055558	0.142174577103788	0.0722828530332783	0.626197903642841	0.694422730712569	0	1.44757077022505	cellType	MS	blood
hematopoietic_progenitor	3	-0.265674025799228	0.321966020612501	0.409279799860647	0.937576423379967	0.0469720782293556	0.19452260705251	6.11640386806827	cellType	MS	blood
plasma_cell	2	-0.308220930182021	0.354479711767379	0.384572442118189	0.937576423379967	0.0332556834572936	0.197579220641161	4.53256776341092	cellType	MS	blood
CD16_positive_monocyte	4	-0.334478424387455	0.244198696326016	0.170781246448048	0.626197903642841	0.124597810122658	0.106254504772858	5.74684448211685	cellType	MS	blood
macrophage_m0	3	0.541680113934446	0.200406900409192	0.00687371103353213	0.151221642737707	0.410613393652342	0	1.78020631044147	cellType	Ps	blood
CD16_positive_monocyte	1	0.52045615852575	0.456544857738948	0.254290844962688	0.488737350363124	NA	NA	NA	cellType	Ps	blood
plasmacytoid_dendritic_cell	2	0.451934574743788	0.213937422277188	0.0346468821185119	0.290280005033431	0.321294344325512	0	0.98367030274759	cellType	Ps	blood
macrophage_m1	1	0.428317246394326	0.453554375014296	0.344987250063266	0.488737350363124	NA	NA	NA	cellType	Ps	blood
plasma_cell	3	0.378097696661971	0.24362893720305	0.120676380519688	0.442480061905524	0.283981676103463	0.0421347036814946	2.51769112732988	cellType	Ps	blood
granulocyte	3	0.322945931656971	0.28372863711425	0.255028155134861	0.488737350363124	0.204596632466931	0.0944092955004914	3.17342976941195	cellType	Ps	blood
neutrophil	3	0.311933033834283	0.325806760073375	0.338356661727782	0.488737350363124	0.134697033444088	0.162086874309884	4.00945443847506	cellType	Ps	blood
CD4_positive_alpha_beta_T_cell	3	0.189360753199468	0.196557356412165	0.335353472099469	0.488737350363124	0.598746598504986	0	1.02583362253382	cellType	Ps	blood
B_cell	3	0.182180466853281	0.196899691622387	0.354838449935397	0.488737350363124	0.500879565115023	0	1.38277919157461	cellType	Ps	blood
naive_B_cell	3	0.0929212765281665	0.19653909920528	0.636364621742855	0.777778982130156	0.506846849061258	0	1.35909278776326	cellType	Ps	blood
eosinophil	3	0.0451549178752098	0.196604283876758	0.818344998736205	0.857313808199834	0.450393643200999	0	1.59526663186154	cellType	Ps	blood
hematopoietic_progenitor	3	-0.0502375764491964	0.195908049677595	0.797615375964771	0.857313808199834	0.821382416107892	0	0.393532969821529	cellType	Ps	blood
memory_B_cell	1	-0.0787182416212995	0.447429233624983	0.860345395517772	0.860345395517772	NA	NA	NA	cellType	Ps	blood
macrophage_m2	3	-0.103076653977866	0.195841942484117	0.598661906479074	0.774738937796449	0.943502211069127	0	0.116313141401571	cellType	Ps	blood
monocyte	3	-0.181369849113658	0.196270999897416	0.355445345718636	0.488737350363124	0.807807485806104	0	0.426863017980917	cellType	Ps	blood
CD14_positive_monocyte	3	-0.184690692341064	0.196263888543299	0.346688218453967	0.488737350363124	0.825654628894138	0	0.383157435450433	cellType	Ps	blood
CD8_positive_alpha_beta_T_cell	3	-0.218702850322717	0.196982391752297	0.266884423685799	0.488737350363124	0.448521483492281	0	1.60359739573465	cellType	Ps	blood
gamma_delta_T_cell	2	-0.261985950998685	0.630925501353701	0.677965702194589	0.785012918330577	0.014288665599268	0.668873921494824	6.00212407801119	cellType	Ps	blood
T_cell	3	-0.315985719771661	0.197546104742943	0.10969749519716	0.442480061905524	0.488790207639647	0	1.43164380959173	cellType	Ps	blood
basophil	3	-0.364370972482638	0.293193224791709	0.213953570400376	0.488737350363124	0.191757758131183	0.10685964295059	3.30304475987641	cellType	Ps	blood
CD56bright_natural_killer_cell	3	-0.384275921054756	0.198414667524739	0.0527781827333511	0.290280005033431	0.45506391826159	0	1.57463478040346	cellType	Ps	blood
natural_killer_cell	3	-0.384275921054756	0.198414667524739	0.0527781827333511	0.290280005033431	0.45506391826159	0	1.57463478040346	cellType	Ps	blood
neutrophil	21	3.59907196180138	0.445535124168156	6.57900990549615e-16	1.64475247637404e-14	0	3.1994696861937	227.303432386451	cellType	Ps	skin
granulocyte	23	2.9446391584515	0.370940919395664	2.04976180693583e-15	2.56220225866978e-14	0	2.29163724820526	195.133694253905	cellType	Ps	skin
hematopoietic_progenitor	18	0.434601300966241	0.318181148605783	0.17197265144195	0.258914602396377	0	1.51076133017017	207.489326681723	cellType	Ps	skin
plasmacytoid_dendritic_cell	23	0.323497627122629	0.282312793406735	0.251843278185211	0.331372734454225	0	1.38544464464843	207.172139996678	cellType	Ps	skin
MAST_cell	21	0.295847274583235	0.218663404366047	0.176061929629536	0.258914602396377	1.11022302462516e-16	0.729299844384651	122.146006089031	cellType	Ps	skin
plasma_cell	23	0.183485469552072	0.273012942722119	0.501535260716834	0.522432563246702	0	1.31222697478835	201.599114367369	cellType	Ps	skin
CD16_positive_monocyte	15	0.17209213485027	0.332547549604894	0.604809733590813	0.604809733590813	0	1.23865632417553	133.976746995794	cellType	Ps	skin
macrophage_m1	22	0.140502332614909	0.148552446145717	0.34424569809825	0.391188293293465	9.64734550035207e-06	0.265346281114319	60.802832307789	cellType	Ps	skin
gamma_delta_T_cell	10	-0.139509839516212	0.175366990299228	0.42630481052323	0.463374794046989	0.00207093544791304	0.184099234461959	25.9639294616083	cellType	Ps	skin
CD56bright_natural_killer_cell	4	-0.412024184071752	0.327612623806816	0.208515968238347	0.289605511442148	0.00344064320101578	0.324247850634857	13.6386527013743	cellType	Ps	skin
macrophage_m2	9	-0.429105139829568	0.407127029224681	0.291890506740729	0.347488698500868	4.57411886145564e-14	1.09333885185024	80.1423245785647	cellType	Ps	skin
memory_B_cell	15	-0.434319084079332	0.405422926585081	0.284046198243745	0.347488698500868	0	2.06518894483084	185.266458447863	cellType	Ps	skin
myeloid_dendritic_cell	21	-0.458138592418017	0.200886349948998	0.022572957948094	0.0434095345155655	1.42563738592116e-12	0.569637606781066	99.699384538122	cellType	Ps	skin
CD8_positive_alpha_beta_T_cell	22	-0.68382411403059	0.311203888175495	0.0279954018708255	0.0499917890550456	0	1.55298694333659	216.469607744903	cellType	Ps	skin
monocyte	23	-0.698258022293316	0.300033191415262	0.0199509389761723	0.0415644562003589	0	1.58602791733502	231.804256140557	cellType	Ps	skin
naive_B_cell	16	-0.709968570738746	0.458194566288663	0.121263621164558	0.202106035274263	0	2.61021325324324	200.156012211966	cellType	Ps	skin
eosinophil	21	-0.883684895831155	0.150862018513174	4.69687702894821e-09	1.95703209539509e-08	0.000222793111498309	0.237465646836001	49.9820172150758	cellType	Ps	skin
B_cell	23	-0.918641954212343	0.325329754063007	0.00474690060253073	0.0107884104602971	0	1.84365954517743	236.793756987224	cellType	Ps	skin
CD14_positive_monocyte	19	-0.951900155537913	0.327285047748746	0.00363197008482778	0.00907992521206945	0	1.54664539175415	200.784877145026	cellType	Ps	skin
CD4_positive_alpha_beta_T_cell	20	-0.982499768488975	0.230288315923176	1.98661374643035e-05	6.87358101877758e-05	1.57518442733817e-11	0.655135609327834	91.8214277192693	cellType	Ps	skin
basophil	13	-1.05421472612399	0.248424162823895	2.19954592600883e-05	6.87358101877758e-05	6.41634623321785e-07	0.529117421866406	51.915792708257	cellType	Ps	skin
T_cell	23	-1.05438296607865	0.284112200926725	0.000206319875200311	0.000573110764445308	0	1.33136698995365	193.902443765093	cellType	Ps	skin
macrophage_m0	22	-1.71060286569527	0.252318290159035	1.20556058323024e-11	6.02780291615119e-11	0	0.978179164742022	132.404719759703	cellType	Ps	skin
natural_killer_cell	23	-2.34634369348477	0.325828985875732	5.97064264221282e-13	4.97553553517735e-12	0	1.74222205963299	185.525943666597	cellType	Ps	skin
CD56dim_natural_killer_cell	22	-2.40368224240181	0.345940927031377	3.69858852264383e-12	2.31161782665239e-11	0	1.88093602063924	186.195766255115	cellType	Ps	skin
gamma_delta_T_cell	4	0.534608300290295	0.112510725565594	2.01792575313656e-06	1.68160479428047e-05	0.322114800100677	0.00747646523611645	3.48958980580242	cellType	RA	blood
granulocyte	5	0.334224190753959	0.162122443003936	0.0392502056452209	0.180235032449226	0.0830576264623197	0.0603470679826594	8.24341747757518	cellType	RA	blood
neutrophil	5	0.290679367419926	0.188030278201507	0.122124403881055	0.311492434509229	0.0282341510174312	0.0975226268223537	10.8557310670975	cellType	RA	blood
MAST_cell	2	0.254965229458162	0.434913414220641	0.557711789289963	0.654157300087935	0.0857483904351819	0.270023378733888	2.95243272247365	cellType	RA	blood
myeloid_dendritic_cell	1	0.225110766269995	0.477360354831443	0.6372308372621	0.654157300087935	NA	NA	NA	cellType	RA	blood
eosinophil	4	0.1929317452453	0.100190940525781	0.0541492625223483	0.193390223294101	0.786091482428404	0	1.06267405837071	cellType	RA	blood
basophil	5	0.181096648150447	0.212449716025798	0.393980341370641	0.579382854956825	0.00837806614774905	0.138353865641496	13.683156574681	cellType	RA	blood
CD14_positive_monocyte	5	0.179477348805332	0.284585751266702	0.528261711969464	0.654157300087935	5.00731406878341e-05	0.303899053829658	25.0101853114335	cellType	RA	blood
naive_B_cell	5	0.175500657424291	0.114276011347155	0.124596973803692	0.311492434509229	0.312767113567973	0.0108334989764425	4.76048887402696	cellType	RA	blood
monocyte	5	0.152259132726198	0.257502560215628	0.554324973892141	0.654157300087935	0.000411581175686182	0.235718157150731	20.4250735977288	cellType	RA	blood
hematopoietic_progenitor	4	0.152186573581629	0.205702904666211	0.459399041786023	0.63805422470281	0.0166187956566285	0.109870250996404	10.2417892344422	cellType	RA	blood
CD56dim_natural_killer_cell	3	0.14318216575949	0.291504804429739	0.623297115175089	0.654157300087935	0.00677695113702503	0.185298084397902	9.98845592594588	cellType	RA	blood
macrophage_m1	4	0.130409241447361	0.100050316537918	0.192425758160047	0.437331268545561	0.662259392988439	0	1.58735932257937	cellType	RA	blood
macrophage_m2	5	0.12343889820579	0.108193486527367	0.253907887295649	0.486500596399946	0.347658758672015	0.00646042599081481	4.45714919519411	cellType	RA	blood
macrophage_m0	5	-0.121594672899894	0.136552058746442	0.373216867294173	0.579382854956825	0.185449690060455	0.031015686371121	6.18930764746928	cellType	RA	blood
plasmacytoid_dendritic_cell	5	-0.135729106405296	0.14931619919375	0.363347717177526	0.579382854956825	0.128261167156001	0.0446357978334983	7.14819151100532	cellType	RA	blood
B_cell	5	-0.140674388294609	0.286495536709869	0.623413907067646	0.654157300087935	5.12714569017581e-05	0.307158402063442	24.9591001694658	cellType	RA	blood
CD4_positive_alpha_beta_T_cell	5	-0.14857652835391	0.331648245648682	0.654157300087935	0.654157300087935	5.95528445668236e-07	0.441791814615749	34.4745695903993	cellType	RA	blood
CD16_positive_monocyte	5	-0.250986908956973	0.20635484236913	0.223875248792762	0.466406768318254	0.0121068382585787	0.127699411643159	12.8357557067177	cellType	RA	blood
T_cell	5	-0.350865460881896	0.21733420659667	0.106439576902609	0.311492434509229	0.00665984694638522	0.148014768133472	14.2080377426023	cellType	RA	blood
natural_killer_cell	5	-0.395851324332884	0.360697706640623	0.27244033398397	0.486500596399946	2.63767586661245e-08	0.53763000506031	41.0395077305849	cellType	RA	blood
CD56bright_natural_killer_cell	5	-0.459550134403811	0.227362108708408	0.0432564077878142	0.180235032449226	0.00332632021798585	0.168168825015393	15.7818381000565	cellType	RA	blood
memory_B_cell	5	-0.491021821780282	0.192363625840898	0.0106931098553731	0.0668319365960817	0.0256999596977086	0.103789195703783	11.078118298887	cellType	RA	blood
CD8_positive_alpha_beta_T_cell	5	-0.769364541565136	0.142921904641153	7.32091767239161e-08	9.15114709048951e-07	0.166560337124171	0.0363939770656227	6.47204471048872	cellType	RA	blood
plasma_cell	5	-0.792274869425723	0.101223983318306	4.99855096326861e-15	1.24963774081715e-13	0.736970853000482	0	1.99341103243097	cellType	RA	blood
CD14_positive_monocyte	3	1.83233168993944	0.941303215749954	0.0515838748968834	0.189140874621906	0.00495077608403816	2.12563740589498	10.6164218600736	cellType	RA	synovium
monocyte	3	1.83233168993944	0.941303215749954	0.0515838748968834	0.189140874621906	0.00495077608403816	2.12563740589498	10.6164218600736	cellType	RA	synovium
plasma_cell	2	1.41510394148766	1.05742555873253	0.180813664451634	0.358866883193697	0.00658795673701962	1.93676096832992	7.3820081995588	cellType	RA	synovium
CD8_positive_alpha_beta_T_cell	3	0.768447308671771	0.309498549583039	0.0130325514227138	0.143358065649851	0.792150827896034	0	0.466006932072593	cellType	RA	synovium
neutrophil	1	0.599600297191121	0.463452722592424	0.195745572651107	0.358866883193697	NA	NA	NA	cellType	RA	synovium
macrophage_m1	3	0.46532194651522	0.434014429220792	0.283659517868964	0.42395448711886	0.160761439068835	0.255108815393404	3.65566751556273	cellType	RA	synovium
macrophage_m2	2	0.357022871088588	0.321400650864533	0.266639674008594	0.42395448711886	0.823706289095374	0	0.0496311833984944	cellType	RA	synovium
granulocyte	3	0.327358964310158	0.666041725091103	0.623073429187832	0.721453444322752	0.0213043489282231	0.944058919457236	7.69768810414739	cellType	RA	synovium
macrophage_m0	3	0.316266405112187	0.298312118873915	0.289059877581041	0.42395448711886	0.889318905861894	0	0.234598767080591	cellType	RA	synovium
eosinophil	2	0.313181942743094	1.25408372205763	0.802796393992434	0.84229819998185	0.0188100288339828	2.60826613276141	5.51909114881491	cellType	RA	synovium
CD56bright_natural_killer_cell	1	0.285112278703596	0.455510255993615	0.531368424627785	0.687653255400664	NA	NA	NA	cellType	RA	synovium
B_cell	3	0.260051606568363	0.504538674800373	0.606256398596288	0.721453444322752	0.0889215420815088	0.440685195352896	4.84000169537873	cellType	RA	synovium
hematopoietic_progenitor	3	0.256246158778908	0.393851817029114	0.515294620675226	0.687653255400664	0.211174835850524	0.167629271008288	3.11013776536758	cellType	RA	synovium
naive_B_cell	3	0.0644158052336808	0.323771257398137	0.84229819998185	0.84229819998185	0.323431465220297	0.0380549558187229	2.257536083037	cellType	RA	synovium
gamma_delta_T_cell	2	-0.0814628408932406	0.395860605760203	0.836957544186483	0.84229819998185	0.622228249938273	0	0.242748169413295	cellType	RA	synovium
memory_B_cell	2	-0.602179078369547	0.404176697807865	0.136252993441965	0.333062872858136	0.733124066459433	0	0.116262443112552	cellType	RA	synovium
T_cell	3	-0.959622905534572	0.422708299868734	0.0231968106987728	0.170109945124334	0.203037886567672	0.201114735469319	3.1887253680318	cellType	RA	synovium
CD4_positive_alpha_beta_T_cell	3	-0.972881407122798	0.478726749913374	0.0421306848898607	0.189140874621906	0.138723050139611	0.337673213465935	3.95055155689868	cellType	RA	synovium
natural_killer_cell	3	-1.22162742997721	0.739555369869239	0.0985670927001574	0.271059504925433	0.0164904531708179	1.22701824941543	8.20994732246941	cellType	RA	synovium
CD56dim_natural_killer_cell	3	-1.22236862353155	0.739075048801246	0.0981444231138848	0.271059504925433	0.0165832022572892	1.2248906302636	8.1987300163199	cellType	RA	synovium
MAST_cell	3	-1.60807666406433	1.18091199842284	0.173284882803843	0.358866883193697	0.000213866308901411	3.6542966242844	16.9003189258484	cellType	RA	synovium
myeloid_dendritic_cell	3	-2.00255408095267	0.488179350134521	4.0944056203335e-05	0.000900769236473371	0.222434413804655	0.245957305570044	3.00624598049233	cellType	RA	synovium
macrophage_m1	15	1.22859482492284	0.170501167431406	5.77102267218728e-13	1.44275566804682e-11	3.28626015289046e-14	0.345652489699073	95.6017075895674	cellType	SLE	blood
plasmacytoid_dendritic_cell	16	1.12733500524094	0.186734591614234	1.56910564421554e-09	1.4618790182164e-08	0	0.441480177284982	121.451881386408	cellType	SLE	blood
myeloid_dendritic_cell	9	0.259010023563184	0.109837549039824	0.0183677982960714	0.0392822298090195	0.267099627758376	0.0207379337893767	9.97054126692826	cellType	SLE	blood
memory_B_cell	16	0.234810039202927	0.0999882588442909	0.0188554703083294	0.0392822298090195	0.000410339067869803	0.0892213221313766	40.2873019375025	cellType	SLE	blood
plasma_cell	15	0.186994715167849	0.0988002900378907	0.0584039634515452	0.0973399390859087	0.00301633946890567	0.0738453399860829	32.8616005447987	cellType	SLE	blood
eosinophil	13	0.0738682996882279	0.0863941472581921	0.392542793296204	0.577268813670888	0.0257858516636238	0.0430349583371196	23.2362576369505	cellType	SLE	blood
neutrophil	16	0.0384379989188335	0.136482198744325	0.778224327753257	0.845896008427454	5.61808599641722e-10	0.213625594708157	75.0187297919673	cellType	SLE	blood
CD56dim_natural_killer_cell	14	0.0375207982140213	0.0889312464218093	0.673092220597532	0.80130026261611	0.0378848131668428	0.043473495908828	23.3297863320268	cellType	SLE	blood
granulocyte	16	0.0196389382962991	0.124568916127725	0.874728498360199	0.892753215515519	9.89863486733356e-08	0.167707159470026	62.3514075589759	cellType	SLE	blood
CD14_positive_monocyte	16	-0.0188129479374508	0.139539945973155	0.892753215515519	0.892753215515519	1.56202717427334e-10	0.224341198875538	78.0840929894786	cellType	SLE	blood
hematopoietic_progenitor	16	-0.0401383468399527	0.135786747097742	0.767536786356595	0.845896008427454	6.42947917128822e-10	0.211919828088962	74.6942730405451	cellType	SLE	blood
CD8_positive_alpha_beta_T_cell	16	-0.0614692520696187	0.109538422594831	0.5746842939688	0.718355367461	2.74014093204489e-05	0.115799201762464	47.798848236134	cellType	SLE	blood
CD16_positive_monocyte	14	-0.0646382519380295	0.0961467337975821	0.501400655218143	0.659737704234398	0.00359764902582016	0.067735135842296	30.8069891781765	cellType	SLE	blood
monocyte	16	-0.0867531810697595	0.126370188094527	0.492397630152381	0.659737704234398	5.32701025512949e-08	0.173285501022956	63.8974192850382	cellType	SLE	blood
basophil	16	-0.107444170466747	0.0836124280044087	0.19878308757269	0.310598574332329	0.0183304163708095	0.0474189812175992	28.5571802228054	cellType	SLE	blood
macrophage_m0	16	-0.212133615564877	0.104576674459437	0.0425094076610615	0.0817488608866567	0.000127762566174305	0.101100109178053	43.5830925386047	cellType	SLE	blood
MAST_cell	10	-0.238736179952272	0.100438036419891	0.0174564592374313	0.0392822298090195	0.0657712465122647	0.0400820795089737	16.0535725306485	cellType	SLE	blood
gamma_delta_T_cell	6	-0.312460648755392	0.161445826360652	0.0529424472579335	0.094540084389167	0.0631956951784147	0.0735161710963822	10.4602801200326	cellType	SLE	blood
B_cell	16	-0.508186486993373	0.174589375600137	0.0036055933396376	0.0100155370545489	0	0.392468598465596	119.323887172612	cellType	SLE	blood
CD4_positive_alpha_beta_T_cell	16	-0.511084860955027	0.145741102628808	0.000453530325775128	0.00141728226804728	1.34154909403605e-11	0.251544159808797	83.9020333277472	cellType	SLE	blood
T_cell	16	-0.550387994374555	0.144191839345198	0.000135054781934788	0.000562728258061619	3.67065267070643e-11	0.24393188503002	81.5254591574982	cellType	SLE	blood
macrophage_m2	16	-0.618550352409465	0.167621968463896	0.000224121093027699	0.000800432475098926	2.22044604925031e-16	0.357308679021968	108.835633449559	cellType	SLE	blood
natural_killer_cell	16	-0.700199385222845	0.139126270829078	4.83282327285586e-07	3.02051454553491e-06	7.58581530924118e-10	0.220099699250746	74.2961206323557	cellType	SLE	blood
naive_B_cell	15	-0.716219083164824	0.168374530884398	2.10242742435585e-05	0.000105121371217793	6.66133814775094e-16	0.346288438872325	104.470158951377	cellType	SLE	blood
CD56bright_natural_killer_cell	13	-0.751532957469367	0.124858717121481	1.75425482185968e-09	1.4618790182164e-08	1.41801267691255e-05	0.134161407428262	44.1889479311952	cellType	SLE	blood
CD56bright_natural_killer_cell	3	1.0971500526742	0.695625845492868	0.114746547182093	0.318740408839147	0.000132815752778348	1.24281270392221	17.8530954152762	cellType	SLE	kidney
macrophage_m2	4	0.774391814353826	0.508649297625629	0.127897008945186	0.319742522362966	3.3195217630233e-06	0.89907624763316	28.1861437988945	cellType	SLE	kidney
CD16_positive_monocyte	5	0.669665514435035	0.502354655023303	0.18251432376832	0.372170991584542	7.50499820068029e-08	1.07999475059328	38.8434201447083	cellType	SLE	kidney
plasmacytoid_dendritic_cell	5	0.515642153879192	0.400989107279425	0.198469032276046	0.372170991584542	7.44030004901086e-05	0.622749328002464	24.1537168464836	cellType	SLE	kidney
macrophage_m1	5	0.449838410358584	0.22180591507608	0.0425528796398192	0.26595549774887	0.0942665749558904	0.114215920511015	7.92760045822782	cellType	SLE	kidney
macrophage_m0	5	0.431322237278343	0.308197596066916	0.161663388499056	0.36741679204331	0.00531394853457134	0.318617596402541	14.7219958058354	cellType	SLE	kidney
monocyte	5	0.402404607435457	0.22246542900341	0.0704756957809198	0.318740408839147	0.0908597813210102	0.115827532749456	8.01968450748986	cellType	SLE	kidney
CD4_positive_alpha_beta_T_cell	5	0.305357595935158	0.281720756317522	0.278408402737673	0.464014004562789	0.0151315632140984	0.246856303763779	12.3187967831965	cellType	SLE	kidney
T_cell	5	0.259469733884009	0.293132345434273	0.37606904197403	0.57239622998155	0.00971574768194605	0.277281478053977	13.3430446178828	cellType	SLE	kidney
natural_killer_cell	5	0.155144784806838	0.452149821584131	0.731502964692104	0.762736768631745	3.80480057282639e-06	0.828562335207261	30.5369524845939	cellType	SLE	kidney
CD14_positive_monocyte	4	0.115727009732127	0.272660456680627	0.671247613725248	0.762736768631745	0.0412896359124536	0.178029464743175	8.24074496949816	cellType	SLE	kidney
CD8_positive_alpha_beta_T_cell	5	0.114151820171015	0.333617041319001	0.732227297886475	0.762736768631745	0.00135271430701323	0.404586425293143	17.7959439887919	cellType	SLE	kidney
myeloid_dendritic_cell	4	0.109968678935925	0.146063350687693	0.451519955997345	0.627111049996313	0.575901808227409	0	1.98319573621426	cellType	SLE	kidney
plasma_cell	5	0.0765186896569185	0.179321393881763	0.669588706817253	0.762736768631745	0.232962583338616	0.0448860926181489	5.57794445386043	cellType	SLE	kidney
memory_B_cell	4	0.0517314163878266	0.146212740019146	0.723481858769133	0.762736768631745	0.414218974046171	0	2.85689777530968	cellType	SLE	kidney
B_cell	5	0.0404757068036434	0.225924548218328	0.857815321269743	0.857815321269743	0.0785894866402811	0.125009250866976	8.3806219122092	cellType	SLE	kidney
naive_B_cell	4	-0.106491049290444	0.212449468160655	0.616192693978429	0.762736768631745	0.159604297506592	0.073394201059727	5.17233382904974	cellType	SLE	kidney
basophil	3	-0.242857872445322	0.193060956551534	0.208415755287343	0.372170991584542	0.558783728553362	0	1.16398554114978	cellType	SLE	kidney
eosinophil	5	-0.264039100425192	0.152816586070244	0.0840210325416215	0.318740408839147	0.358941497656184	0.0104320113116933	4.36430855101058	cellType	SLE	kidney
CD56dim_natural_killer_cell	5	-0.308353593033127	0.358127754458716	0.389229436387454	0.57239622998155	0.00046903196678405	0.476104199447869	20.137973706127	cellType	SLE	kidney
hematopoietic_progenitor	5	-0.366130029059712	0.226570851342088	0.10610239285971	0.318740408839147	0.0825065379968523	0.123283458036278	8.2599587600403	cellType	SLE	kidney
granulocyte	5	-0.38446329923012	0.176047753867875	0.0289726825870836	0.24143902155903	0.255446846274713	0.0385184102395925	5.32606440938614	cellType	SLE	kidney
gamma_delta_T_cell	2	-0.510646533932696	0.213700418211501	0.0168693069794254	0.210866337242818	0.930134533896602	0	0.00768700629236746	cellType	SLE	kidney
neutrophil	4	-0.606070535650442	0.383393004490436	0.113922059934344	0.318740408839147	0.000725153822553004	0.471718787481131	16.9456881389204	cellType	SLE	kidney
MAST_cell	5	-0.637928215752226	0.24346914818898	0.00878884229556748	0.210866337242818	0.0582319897927376	0.153332101672319	9.11736266419963	cellType	SLE	kidney
macrophage_m1	6	2.58276687570934	0.556732917312438	3.49847010760189e-06	8.74617526900473e-05	6.97244516161266e-05	1.38001903138233	26.5518796201198	cellType	SLE	skin
plasmacytoid_dendritic_cell	6	1.72426310657415	0.662963800745741	0.00929956786353604	0.0464978393176802	4.87998885745355e-09	2.11340986971767	47.3238807488112	cellType	SLE	skin
neutrophil	7	0.974314230630148	0.22898711426195	2.09154881284098e-05	0.000247806578564223	0.106010026011611	0.15153501995652	10.4753238080888	cellType	SLE	skin
granulocyte	7	0.727187199787032	0.174156855785606	2.97367894277068e-05	0.000247806578564223	0.347914847832914	0.0230385442500322	6.71596714883729	cellType	SLE	skin
CD56bright_natural_killer_cell	4	0.552163164699561	0.441987155293823	0.211564788737835	0.330569982402867	0.00197793952069536	0.60442100340157	14.819112714482	cellType	SLE	skin
monocyte	7	0.274543759750798	0.156841684890432	0.080040439191036	0.181910089070536	0.486026842228122	0	5.46228420590119	cellType	SLE	skin
CD16_positive_monocyte	6	0.24683625492931	0.248014414257028	0.319614867323718	0.47002186371135	0.0807503979052264	0.173160391097164	9.81168297444541	cellType	SLE	skin
gamma_delta_T_cell	2	0.180315167574129	0.239557474948704	0.451629567190091	0.53765424665487	0.700577353412905	0	0.147871947169188	cellType	SLE	skin
CD14_positive_monocyte	6	0.105504359479927	0.250459731489494	0.673577791316207	0.73214977316979	0.10999013875137	0.162089135473946	8.97687401152675	cellType	SLE	skin
eosinophil	7	0.0188197214505852	0.188492949184558	0.920468885600614	0.920468885600614	0.22173665291634	0.0663126494357908	8.22994130534185	cellType	SLE	skin
naive_B_cell	6	-0.100185747081748	0.275830369029156	0.716444230246701	0.746296073173647	0.0246722912633642	0.269119826173404	12.8655022838766	cellType	SLE	skin
CD8_positive_alpha_beta_T_cell	7	-0.160958716298257	0.345753374618425	0.641551652310285	0.729035968534414	0.00028517595597799	0.6168176842044	25.42190443332	cellType	SLE	skin
plasma_cell	7	-0.317266876636952	0.357288035244556	0.374548126470658	0.492826482198235	0.000122353086603799	0.676710622152206	27.3902015475035	cellType	SLE	skin
hematopoietic_progenitor	7	-0.388254750968675	0.40624487232885	0.339215703677937	0.471132921774913	1.44890859182789e-05	0.892749916222374	32.2691266683856	cellType	SLE	skin
myeloid_dendritic_cell	7	-0.399022377077424	0.487757019228614	0.413313715028759	0.516642143785948	6.03223940798259e-08	1.379839318694	44.4450243052112	cellType	SLE	skin
memory_B_cell	6	-0.504116919264216	0.318962937434574	0.113995278989264	0.207506836921532	0.00635872710749663	0.404374761822438	16.1761567523825	cellType	SLE	skin
natural_killer_cell	7	-0.547567847022294	0.416855318671575	0.188991591210636	0.31498598535106	4.52319190480388e-06	0.974484763252201	34.891495928896	cellType	SLE	skin
B_cell	7	-0.562828763327489	0.346844076547623	0.104650542097558	0.207506836921532	0.000261244510487701	0.624565650235512	25.6268280093253	cellType	SLE	skin
CD4_positive_alpha_beta_T_cell	7	-0.584929970269822	0.278045313583655	0.0354027271158946	0.110633522237171	0.0135450328347293	0.322406640703158	16.0392136264829	cellType	SLE	skin
MAST_cell	7	-0.628525555934631	0.317331945080428	0.0476298165445931	0.119502874754504	0.00286957515778419	0.461433511050539	19.9132578739112	cellType	SLE	skin
T_cell	7	-0.635941361433364	0.258875170018475	0.0140275923310361	0.0584483013793169	0.0297488595428279	0.255492021998048	13.9899294930871	cellType	SLE	skin
macrophage_m0	7	-0.7883229388476	0.331111891623305	0.0172734246405127	0.0616908022875453	0.00146710267058492	0.522652489360543	21.5390834273627	cellType	SLE	skin
basophil	6	-1.04477659179947	0.527896374730523	0.0478011499018017	0.119502874754504	1.03156438491236e-06	1.41046602608502	35.8206922021257	cellType	SLE	skin
CD56dim_natural_killer_cell	6	-1.15242446077939	0.387289514340575	0.00292401762672718	0.0182751101670449	0.0030736600601754	0.62048721875539	17.9005502924434	cellType	SLE	skin
macrophage_m2	4	-1.6453215324606	1.04736920906331	0.116203828676058	0.207506836921532	5.63005198017663e-12	4.100196534711	55.4040295086414	cellType	SLE	skin
macrophage_m1	3	0.965366829719481	0.128234658183156	5.14732016890409e-14	1.23535684053698e-12	0.450923749298394	0	1.59291404813052	cellType	SS	blood
plasmacytoid_dendritic_cell	3	0.830706005396358	0.143008314797293	6.29240225762621e-09	7.55088270915146e-08	0.285534507443414	0.0125923391985092	2.50678478097578	cellType	SS	blood
myeloid_dendritic_cell	1	0.254845657412782	0.259318190248719	0.325729155526536	0.521166648842458	NA	NA	NA	cellType	SS	blood
gamma_delta_T_cell	2	0.220712584984727	0.592848993939064	0.709675897174898	0.811058168199884	0.000340071519920326	0.648599831499173	12.8356818096678	cellType	SS	blood
B_cell	3	0.182901402190114	0.123209211028874	0.137682071415662	0.31610353898249	0.853399306163833	0	0.317055442508618	cellType	SS	blood
CD16_positive_monocyte	3	0.174459814734778	0.123210623274271	0.15679077939782	0.31610353898249	0.497105561806667	0	1.39790575487486	cellType	SS	blood
naive_B_cell	3	0.158113030697734	0.123207604470651	0.199384969221622	0.341802804379923	0.758121967746414	0	0.55382199793358	cellType	SS	blood
monocyte	3	0.123317225927114	0.228111941595689	0.588783588974716	0.743726638704904	0.037067051831868	0.108227728311027	6.59005358948047	cellType	SS	blood
memory_B_cell	3	0.0487710061492986	0.12315195386105	0.692088061329509	0.811058168199884	0.403290260489518	0	1.8161974538738	cellType	SS	blood
CD14_positive_monocyte	3	0.0366004492930172	0.271033868049239	0.892580144249641	0.931387976608321	0.00960689851517416	0.172141639844397	9.29054768648742	cellType	SS	blood
basophil	3	0.0290716670320116	0.123122575900197	0.813339779195148	0.887279759121979	0.484508278912037	0	1.44924152051913	cellType	SS	blood
hematopoietic_progenitor	3	0.0112220781279785	0.13769755675787	0.93504590006945	0.93504590006945	0.291571455143947	0.0108795700036661	2.46494034818415	cellType	SS	blood
macrophage_m0	2	-0.109796843088249	0.153675591491886	0.474935622048661	0.633247496064881	0.676727089035081	0	0.173833498187031	cellType	SS	blood
plasma_cell	3	-0.140854400285564	0.190091197336883	0.458703573792672	0.633247496064881	0.101598627225729	0.0608024024850631	4.57345051097364	cellType	SS	blood
eosinophil	3	-0.221849304288457	0.172704858023752	0.198946991365661	0.341802804379923	0.149330420267557	0.0424188508827637	3.80318768512484	cellType	SS	blood
MAST_cell	3	-0.2500948539092	0.177164373894767	0.158051769491245	0.31610353898249	0.138582534070109	0.046453570531136	3.9525784339546	cellType	SS	blood
CD4_positive_alpha_beta_T_cell	3	-0.303449523723017	0.12348432423024	0.0139949463286355	0.0373198568763614	0.669687784006947	0	0.801887338451125	cellType	SS	blood
CD8_positive_alpha_beta_T_cell	3	-0.325869836181185	0.355282943993727	0.359031476440979	0.538547214661469	0.000466793307350111	0.32725317624778	15.3392479899019	cellType	SS	blood
CD56bright_natural_killer_cell	3	-0.383993496643405	0.127873712197728	0.00267409799300255	0.00802229397900766	0.346382759798457	0.00285460302766098	2.12042174633469	cellType	SS	blood
natural_killer_cell	3	-0.383993496643405	0.127873712197728	0.00267409799300255	0.00802229397900766	0.346382759798457	0.00285460302766098	2.12042174633469	cellType	SS	blood
T_cell	3	-0.438750591281636	0.145514915533485	0.00256844664411528	0.00802229397900766	0.262996389473745	0.0161619711861158	2.67122995027063	cellType	SS	blood
neutrophil	3	-0.565217678083241	0.12454299541071	5.67004743200384e-06	3.40202845920231e-05	0.531105036674884	0	1.26559093624256	cellType	SS	blood
granulocyte	3	-0.573182270966197	0.124587048181871	4.21160514940842e-06	3.36928411952673e-05	0.438447642785144	0	1.64902975003353	cellType	SS	blood
macrophage_m2	3	-0.830127027761406	0.276181596346425	0.00264945028604838	0.00802229397900766	0.0103387011598849	0.178027061551986	9.14372206191157	cellType	SS	blood
macrophage_m1	6	0.659944143450623	0.224207081509932	0.00324567785919711	0.0811419464799276	0.662883268060807	0	3.24101745749348	cellType	SS	salivaryGlands
basophil	2	0.56157342181547	0.446917304529007	0.208917049051016	0.42301013299398	0.887196219521015	0	0.0201222376348455	cellType	SS	salivaryGlands
gamma_delta_T_cell	3	0.517894962595739	0.353724343645284	0.143161104420106	0.357902761050266	0.397493941704834	0	1.84515117199605	cellType	SS	salivaryGlands
plasma_cell	6	0.430533621385562	0.216286937914561	0.0465285213044482	0.238254802376203	0.55520088683725	0	3.95991967039102	cellType	SS	salivaryGlands
eosinophil	3	0.423777024645402	0.345483409555729	0.21996526915687	0.42301013299398	0.973929092409521	0	0.0528335567811638	cellType	SS	salivaryGlands
granulocyte	6	0.345906759361354	0.213961837357789	0.105948447093234	0.29430124192565	0.802582923567467	0	2.32503552186445	cellType	SS	salivaryGlands
plasmacytoid_dendritic_cell	3	0.235846708289702	0.308432889316306	0.444473229137061	0.653295448492261	0.3571938219698	0.00914555087885843	2.05895345169322	cellType	SS	salivaryGlands
B_cell	6	0.23239308348967	0.21241170020923	0.27392466136638	0.489151181011393	0.752736775037152	0	2.65667258676027	cellType	SS	salivaryGlands
naive_B_cell	6	0.18340688700361	0.254070942156405	0.470372722914428	0.653295448492261	0.300910133798876	0.0678814594260964	6.05493520350753	cellType	SS	salivaryGlands
neutrophil	6	0.117543154356669	0.279576172735336	0.674168889831388	0.802582011704033	0.205178759302721	0.137857563123505	7.21437745205065	cellType	SS	salivaryGlands
CD16_positive_monocyte	3	-0.00543526269912039	0.414671055033724	0.98954210098686	0.98954210098686	0.272170395714535	0.132746066796363	2.60265390798841	cellType	SS	salivaryGlands
CD8_positive_alpha_beta_T_cell	6	-0.0734679079951946	0.211491730505131	0.728306173962108	0.815308483969176	0.86159437960673	0	1.90895222058549	cellType	SS	salivaryGlands
memory_B_cell	4	-0.0745011248797341	0.279906271742416	0.79011248898464	0.823033842692333	0.682325944492937	0	1.49975904174865	cellType	SS	salivaryGlands
T_cell	6	-0.115682930457727	0.247452050748875	0.640144803089197	0.800181003861496	0.287894798285827	0.0708062746236508	6.19294445094361	cellType	SS	salivaryGlands
macrophage_m0	6	-0.20555462611131	0.380829893032509	0.58936638983771	0.775482091891723	0.0265908657622833	0.482747030490532	12.6779704598297	cellType	SS	salivaryGlands
CD4_positive_alpha_beta_T_cell	5	-0.214358889182438	0.229348807839767	0.349973139611665	0.546833030643226	0.740141172443399	0	1.97617483403362	cellType	SS	salivaryGlands
myeloid_dendritic_cell	6	-0.216475003668087	0.215760046271026	0.315709542971081	0.526182571618469	0.60642371149504	0	3.61259163373338	cellType	SS	salivaryGlands
CD56bright_natural_killer_cell	2	-0.281275461010624	0.883045446510982	0.750083805251642	0.815308483969176	0.0311439249141829	1.22416255953502	4.64501169592091	cellType	SS	salivaryGlands
hematopoietic_progenitor	6	-0.386143368121914	0.21780046845182	0.076241536760385	0.238254802376203	0.411474529532164	0.00220118171784987	5.03623108426691	cellType	SS	salivaryGlands
CD56dim_natural_killer_cell	6	-0.39804544181809	0.217712744195765	0.0675036912970511	0.238254802376203	0.524623629827023	0	4.17415918683303	cellType	SS	salivaryGlands
natural_killer_cell	6	-0.459036636036476	0.216753179244087	0.0341932785681022	0.238254802376203	0.851604732951457	0	1.98218369078489	cellType	SS	salivaryGlands
macrophage_m2	2	-0.52887875098803	0.397453726777399	0.183298446350996	0.416587378070445	0.37822774421449	0	0.776454283706411	cellType	SS	salivaryGlands
CD14_positive_monocyte	6	-0.54758605907426	0.298709369925662	0.0667767943927933	0.238254802376203	0.138230099461218	0.203952488060113	8.34477686497272	cellType	SS	salivaryGlands
monocyte	6	-0.637719214623803	0.270857216388669	0.0185502420355133	0.231878025443917	0.243097552748156	0.109320590278878	6.71023651313003	cellType	SS	salivaryGlands
MAST_cell	6	-0.752147719788858	0.399441156753107	0.0597003606250276	0.238254802376203	0.0315295539888305	0.504130016339008	12.2490911985262	cellType	SS	salivaryGlands
plasmacytoid_dendritic_cell	2	0.828049319359245	0.293529647698638	0.00478730929083727	0.0220216227378514	0.0989900360075102	0.112582482212909	2.72174026032991	cellType	SSc	blood
CD16_positive_monocyte	2	0.745359545625507	0.157630684387587	2.26164457476894e-06	2.60089126098428e-05	0.405497294938587	0	0.691963584194926	cellType	SSc	blood
monocyte	2	0.647701130256721	0.519716115691008	0.21266915276882	0.462776727687784	0.00262092672517555	0.481343449996409	9.05419570590309	cellType	SSc	blood
macrophage_m1	2	0.580672465065473	0.155387248465044	0.000186275062092424	0.00142810880937525	0.915707105393264	0	0.0112026910041615	cellType	SSc	blood
MAST_cell	2	0.49577164798469	0.154609823725382	0.00134314255670039	0.00772306970102723	0.443157840093047	0	0.588092103835608	cellType	SSc	blood
CD14_positive_monocyte	2	0.381085241092299	0.335900267111481	0.256576901038512	0.462776727687784	0.0472192236686733	0.170190629138347	3.93755985790009	cellType	SSc	blood
eosinophil	1	0.245845998386912	0.286944821935867	0.391571462757668	0.600409576228424	NA	NA	NA	cellType	SSc	blood
memory_B_cell	1	0.205884413370307	0.180096070333954	0.252958821916731	0.462776727687784	NA	NA	NA	cellType	SSc	blood
plasma_cell	1	0.178498903862339	0.179974320154098	0.321294086111479	0.527840284326001	NA	NA	NA	cellType	SSc	blood
macrophage_m2	2	0.0621850888712644	0.301602830606978	0.836648711304394	0.874678198181866	0.073687915921125	0.127475458973683	3.1988977971387	cellType	SSc	blood
B_cell	2	0.0585627364046892	0.152291098291778	0.700574763784154	0.826331732936596	0.373279575474169	0	0.792717833669106	cellType	SSc	blood
naive_B_cell	2	0.0157247259829089	0.184650116121861	0.932134525810094	0.932134525810094	0.248570913582483	0.0190212853943189	1.33131780836356	cellType	SSc	blood
CD4_positive_alpha_beta_T_cell	2	-0.127331870837393	0.353308790563703	0.718549332988344	0.826331732936596	0.0378608277392986	0.193823926966197	4.31126366529617	cellType	SSc	blood
macrophage_m0	2	-0.191815922389984	0.656467257590334	0.770138149187154	0.84348463958593	0.000181551054743712	0.801265504721553	14.0130002549759	cellType	SSc	blood
hematopoietic_progenitor	2	-0.308523376845253	0.799765199340626	0.699668908324865	0.826331732936596	4.54096990232244e-06	1.21881095499145	21.0217584802033	cellType	SSc	blood
neutrophil	2	-0.363946864539409	0.592510273885978	0.539053004600031	0.740034845066691	0.000565375437716287	0.643769912648784	11.8866557315844	cellType	SSc	blood
granulocyte	2	-0.3902059696554	0.647872452633018	0.546982276788423	0.740034845066691	0.000172711046422136	0.780551903205313	14.106878559498	cellType	SSc	blood
gamma_delta_T_cell	1	-0.489646445820532	0.290391199668525	0.0917647070715426	0.301512608949354	NA	NA	NA	cellType	SSc	blood
basophil	2	-0.580136270594126	0.227894514121657	0.0109079150633741	0.0418136744096007	0.172548369200389	0.0504832601571975	1.8606624006471	cellType	SSc	blood
T_cell	2	-0.621769067223065	0.553821117085879	0.261569454780052	0.462776727687784	0.00210341958983284	0.55012947387822	9.45702490052383	cellType	SSc	blood
CD56bright_natural_killer_cell	2	-0.745090340419316	0.516482373674478	0.149126160929685	0.381100189042528	0.004511648475367	0.469237388685674	8.0654814846921	cellType	SSc	blood
natural_killer_cell	2	-0.745090340419316	0.516482373674478	0.149126160929685	0.381100189042528	0.004511648475367	0.469237388685674	8.0654814846921	cellType	SSc	blood
CD8_positive_alpha_beta_T_cell	2	-0.959725330693151	0.160995601005907	2.5040794296607e-09	5.75938268821961e-08	0.688422624917181	0	0.160798275639191	cellType	SSc	blood
macrophage_m1	2	0.645828054710881	0.138608310174497	3.17171379968403e-06	6.97777035930487e-05	0.632455827080497	0	0.228745175193717	cellType	SSc	skin
plasmacytoid_dendritic_cell	2	0.436079770631404	0.152194270925233	0.00416635734970103	0.0229149654233557	0.269784115630621	0.00847232841359182	1.21784434373324	cellType	SSc	skin
CD14_positive_monocyte	2	0.427180028075883	0.136927234394118	0.00180998808291284	0.0132732459413608	0.425044980125687	0	0.636324255810232	cellType	SSc	skin
eosinophil	2	0.368045404967088	0.13654174133131	0.00702874949019674	0.0257720814640547	0.974185678389024	0	0.00104711139145759	cellType	SSc	skin
monocyte	2	0.334338674838073	0.18086803520439	0.0645267587752461	0.157732077006157	0.188905637280754	0.0277380614186531	1.7261319558338	cellType	SSc	skin
macrophage_m0	2	0.315885088934431	0.254154008743673	0.213908932366379	0.388054969364413	0.0658667057619299	0.0911768778861034	3.38313378117657	cellType	SSc	skin
memory_B_cell	2	0.23687344056676	0.135960214819504	0.0814688812754442	0.162937762550888	0.841731755840383	0	0.0398716431709329	cellType	SSc	skin
granulocyte	2	0.211153506185092	0.462242476130575	0.647813028166993	0.836373154527456	0.000940986074137395	0.388388556566516	10.9402276399219	cellType	SSc	skin
B_cell	2	0.13448570544564	0.135663727738014	0.32153100931619	0.471578813663745	0.836526421199311	0	0.0425756218495049	cellType	SSc	skin
MAST_cell	2	0.0477020321812616	0.148898224465011	0.748690369069756	0.866904637870244	0.274490805817245	0.00734599481641662	1.19416613312234	cellType	SSc	skin
plasma_cell	2	-0.00223832968400057	0.143785412245108	0.987579709658774	0.987579709658774	0.290602453266782	0.00442100419901905	1.11682818958012	cellType	SSc	skin
CD4_positive_alpha_beta_T_cell	2	-0.087390929942977	0.39320623031764	0.824117599564997	0.892451393777072	0.00451944490725631	0.27097245466166	8.06235312851718	cellType	SSc	skin
macrophage_m2	2	-0.0996511202290092	0.245086796957429	0.684305308249737	0.836373154527456	0.074985814805472	0.0824499954668237	3.17036220976916	cellType	SSc	skin
basophil	2	-0.106716925764593	0.571555005457541	0.85188542133266	0.892451393777072	4.32227039400823e-05	0.614336455000689	16.7243483349855	cellType	SSc	skin
CD16_positive_monocyte	2	-0.163162036101014	0.135725128467031	0.229305209169881	0.388054969364413	0.898485614220915	0	0.0162752846573879	cellType	SSc	skin
T_cell	2	-0.167598073091903	0.383737828586898	0.662291574173541	0.836373154527456	0.00558081567232882	0.256266208851756	7.68090553733623	cellType	SSc	skin
naive_B_cell	2	-0.239881929465092	0.136108171924069	0.0779956763546431	0.162937762550888	0.36641718557481	0	0.81577899671699	cellType	SSc	skin
hematopoietic_progenitor	2	-0.378665905295773	0.136621844661601	0.00557755152996187	0.0245412267318322	0.806987136801216	0	0.0596896490543585	cellType	SSc	skin
myeloid_dendritic_cell	2	-0.378994876475819	0.333343906699447	0.255559788100037	0.40159395272863	0.0171146755911263	0.183352964598288	5.68457589711699	cellType	SSc	skin
CD56dim_natural_killer_cell	2	-0.492134325364508	0.234551729856353	0.0358882775617159	0.0986927632947187	0.0936524058057493	0.0712077836651534	2.81044479792015	cellType	SSc	skin
natural_killer_cell	2	-0.492134325364508	0.234551729856353	0.0358882775617159	0.0986927632947187	0.0936524058057493	0.0712077836651534	2.81044479792015	cellType	SSc	skin
CD8_positive_alpha_beta_T_cell	2	-0.573319917489339	0.137968900107312	3.24678285944239e-05	0.000357146114538662	0.968590054366982	0	0.00155052468450309	cellType	SSc	skin
CD56dim_natural_killer_cell	1	0.710310384863341	0.536269160084969	0.185323500602522	0.661869645009008	NA	NA	NA	cellType	T1D	blood
plasmacytoid_dendritic_cell	3	0.403969251966725	0.178770560313965	0.0238393841003573	0.287213974202042	0.830132819609836	0	0.3723391347352	cellType	T1D	blood
memory_B_cell	3	0.290033053463043	0.180806833168262	0.108691021683335	0.452879257013895	0.397465264864989	0	1.8452954653868	cellType	T1D	blood
MAST_cell	3	0.282620355184521	0.174115756638716	0.104551985867559	0.452879257013895	0.543017269476807	0	1.22122831145848	cellType	T1D	blood
gamma_delta_T_cell	1	0.25642991455075	0.519030713417649	0.62126707125588	0.783132485030127	NA	NA	NA	cellType	T1D	blood
monocyte	4	0.145829377441519	0.147359617788875	0.32236203919527	0.783132485030127	0.462646135745258	0	2.57071836570135	cellType	T1D	blood
CD8_positive_alpha_beta_T_cell	4	0.12489227115898	0.147343145923208	0.396644816206093	0.783132485030127	0.434980232716074	0	2.73102743358429	cellType	T1D	blood
CD16_positive_monocyte	3	0.107059054717314	0.226219660160048	0.63603293578201	0.783132485030127	0.21819642060337	0.0533481380272079	3.04471921983718	cellType	T1D	blood
basophil	4	0.102505462321164	0.2902938248944	0.724006467409845	0.78696355153244	0.0171113348748099	0.226999050179503	10.1781000356521	cellType	T1D	blood
macrophage_m2	4	0.0986905990642133	0.147173455959727	0.502492357294878	0.783132485030127	0.552208155449866	0	2.09854015961091	cellType	T1D	blood
neutrophil	3	0.0740249751003769	0.185062481750915	0.689156586826511	0.783132485030127	0.345269229990619	0.00673187996201008	2.12686157900403	cellType	T1D	blood
CD14_positive_monocyte	3	0.0730332130150499	0.178959798413589	0.683201411604711	0.783132485030127	0.987017871477743	0	0.0261342656911376	cellType	T1D	blood
macrophage_m0	3	0.0435224303901684	0.281459504405116	0.877112045251252	0.913658380470054	0.117466944946138	0.123749037453664	4.28319660916609	cellType	T1D	blood
hematopoietic_progenitor	4	-0.0116464100424766	0.151951370783739	0.93890545035074	0.93890545035074	0.368389383767197	0.0047409128060157	3.15465621899832	cellType	T1D	blood
T_cell	4	-0.0888729438709035	0.147158608644563	0.545892688344525	0.783132485030127	0.567446856511806	0	2.02396864442474	cellType	T1D	blood
plasma_cell	4	-0.108304826136228	0.147117764796324	0.461622526718153	0.783132485030127	0.641797552463761	0	1.67817182563817	cellType	T1D	blood
macrophage_m1	4	-0.110411886721625	0.214699582416977	0.607068662567384	0.783132485030127	0.120958227907797	0.0868389338221357	5.81514979687673	cellType	T1D	blood
CD4_positive_alpha_beta_T_cell	4	-0.11143059687735	0.147393186585349	0.449643713122051	0.783132485030127	0.410363009993626	0	2.88084938561849	cellType	T1D	blood
B_cell	4	-0.156510866435134	0.147878238773809	0.289883786708224	0.783132485030127	0.389837804689931	0.000356503208370515	3.0116152051395	cellType	T1D	blood
granulocyte	4	-0.16151967249108	0.25384403206716	0.524584204069236	0.783132485030127	0.0480594010834626	0.153220456832534	7.90300565872753	cellType	T1D	blood
eosinophil	4	-0.277337226442712	0.285877371360939	0.331983419197332	0.783132485030127	0.0208454076850578	0.214302713653765	9.74683176301351	cellType	T1D	blood
naive_B_cell	4	-0.294568112792543	0.147593011616908	0.0459542358723267	0.287213974202042	0.894685902288129	0	0.60761935528101	cellType	T1D	blood
natural_killer_cell	3	-0.435184690112031	0.20962644499941	0.0378938670360144	0.287213974202042	0.281469637485631	0.0292016882743438	2.535461393902	cellType	T1D	blood
myeloid_dendritic_cell	1	-0.436076870018018	0.523975864258304	0.40527004703443	0.783132485030127	NA	NA	NA	cellType	T1D	blood
CD56bright_natural_killer_cell	3	-0.469646867108817	0.191963521073881	0.014423388657221	0.287213974202042	0.333117832339036	0.0108803970348194	2.19851800144834	cellType	T1D	blood
neutrophil	6	0.551503051638902	0.147589529230005	0.000186424753286058	0.00155353961071715	0.069364104570851	0.0567550410624953	10.2151308126873	cellType	UC	blood
plasmacytoid_dendritic_cell	6	0.521187658720269	0.182295049342137	0.00424933864867451	0.0193959135621419	0.00862557189439317	0.112138452392242	15.4436929999173	cellType	UC	blood
granulocyte	6	0.459395808680389	0.110582426856139	3.26243152672916e-05	0.000407803940841145	0.239917141743473	0.0188263765548274	6.74987143678638	cellType	UC	blood
macrophage_m2	6	0.37753273775807	0.171616542383558	0.0278166760884472	0.0579514085175983	0.0172747470689796	0.0941536186405537	13.7504518201614	cellType	UC	blood
gamma_delta_T_cell	1	0.269271424918741	0.293762619276595	0.35933692381859	0.499079060859152	NA	NA	NA	cellType	UC	blood
macrophage_m1	6	0.266855841843787	0.120959993867989	0.0273735269520996	0.0579514085175983	0.173623649830938	0.028210409959462	7.6989916144362	cellType	UC	blood
monocyte	6	0.253704649944912	0.218397267863204	0.245371218536928	0.383392528963951	0.000372085261010291	0.189907911222595	22.7786830833115	cellType	UC	blood
CD14_positive_monocyte	6	0.251090048919857	0.170229815704493	0.14021085235138	0.251930005295328	0.0176113214370245	0.0919894904422553	13.7028478036928	cellType	UC	blood
MAST_cell	3	0.173631180621433	0.117973747424119	0.141080802965383	0.251930005295328	0.226525138963643	0.0154029256984039	2.96979870283179	cellType	UC	blood
plasma_cell	5	0.130909709988232	0.199634452872698	0.511986869767398	0.639983587209247	0.00780842292139028	0.119517708055862	13.8444485509191	cellType	UC	blood
memory_B_cell	6	0.115865645501027	0.231816432811299	0.617204390350899	0.734767131370118	0.000104786709556937	0.221807556858162	25.6399891350917	cellType	UC	blood
hematopoietic_progenitor	5	0.066678878070751	0.151781601619073	0.66043834854662	0.750498123348432	0.0562007337230676	0.0576686288389854	9.20387618478096	cellType	UC	blood
myeloid_dendritic_cell	2	-0.00553789249184839	0.0846442564362131	0.947835224400776	0.947835224400776	0.670614719582718	0	0.180883910689122	cellType	UC	blood
CD16_positive_monocyte	4	-0.0161734182311604	0.184704722625614	0.930223500519912	0.947835224400776	0.0428063648525888	0.0748177965662436	8.16061291510038	cellType	UC	blood
basophil	6	-0.0404503520116161	0.160803429716387	0.8013877118577	0.871073599845326	0.0273800574322832	0.0789372854734131	12.6045679135643	cellType	UC	blood
eosinophil	4	-0.145218540817755	0.196958052797823	0.460935707841374	0.606494352422861	0.0766692313450581	0.0837587222128235	6.85490068068193	cellType	UC	blood
macrophage_m0	6	-0.18736529856772	0.181236935876539	0.301223081719733	0.442975120176078	0.00822388480722658	0.111782415556611	15.5586543593156	cellType	UC	blood
CD8_positive_alpha_beta_T_cell	6	-0.208791191434108	0.178871046401652	0.243100480673729	0.383392528963951	0.00904933627369031	0.108926719135825	15.3279211395428	cellType	UC	blood
CD4_positive_alpha_beta_T_cell	6	-0.326647796814121	0.14384609579286	0.0231582111814446	0.0579514085175983	0.0735947688782369	0.0533318132565368	10.0584918539277	cellType	UC	blood
CD56dim_natural_killer_cell	3	-0.334797313410797	0.152157087718172	0.027782787371419	0.0579514085175983	0.145932283669006	0.032919648286364	3.84922515070683	cellType	UC	blood
B_cell	6	-0.387747203649286	0.112678001704828	0.000579146666763585	0.00361966666727241	0.221740086537888	0.0208738327706282	6.98524345400133	cellType	UC	blood
naive_B_cell	6	-0.402954002833276	0.071978563920069	2.16526231327641e-08	5.41315578319103e-07	0.677665080411292	0	3.14485285176983	cellType	UC	blood
T_cell	6	-0.443997155955896	0.185355058308985	0.0166028166099111	0.0579514085175983	0.00623471848346002	0.120085968950882	16.2232673348063	cellType	UC	blood
CD56bright_natural_killer_cell	5	-0.520905285582518	0.231095218032642	0.0241916319380942	0.0579514085175983	0.000469779452799135	0.18690072937484	20.1344725594936	cellType	UC	blood
natural_killer_cell	6	-0.621112072377035	0.219475397036649	0.00465501925491406	0.0193959135621419	0.000497303598272714	0.187365701830924	22.1176725751225	cellType	UC	blood
neutrophil	29	1.56719602753048	0.212411268498951	1.60539112969376e-13	2.0067389121172e-12	0	1.01769805665486	276.639389191416	cellType	UC	gut
granulocyte	30	1.4464196786759	0.194311596065168	9.7818060775169e-14	2.0067389121172e-12	0	0.837271784719137	235.314192151427	cellType	UC	gut
plasmacytoid_dendritic_cell	29	0.820439140765871	0.17843198151268	4.26464026351672e-06	1.33270008234897e-05	0	0.704034454651422	220.776746128755	cellType	UC	gut
plasma_cell	30	0.673215661360053	0.130645073556514	2.56335245457679e-07	1.60209528411049e-06	3.28403970684121e-12	0.306416970087879	115.10205832729	cellType	UC	gut
eosinophil	28	0.349630511019972	0.111345471172933	0.00168918150955273	0.00383904888534711	5.77325073525259e-07	0.183483715095444	78.7796121611752	cellType	UC	gut
basophil	18	0.310088896667705	0.0873173212967763	0.00038335166487512	0.0009583791621878	0.343313222430709	0.0125473126139581	18.7458579465032	cellType	UC	gut
macrophage_m1	29	0.307447547269066	0.12811156959499	0.0164021422140977	0.0341711296127036	1.43451917011816e-12	0.301861211526498	115.362901834933	cellType	UC	gut
macrophage_m0	27	0.0138841519863264	0.1364733267486	0.91896679874263	0.957257082023573	9.52071754767303e-12	0.313214869755748	106.728254650995	cellType	UC	gut
CD16_positive_monocyte	30	0.000502046748036608	0.14563397208007	0.997249442901728	0.997249442901728	0	0.431636957819277	153.520934535609	cellType	UC	gut
CD56bright_natural_killer_cell	11	-0.0483116014118201	0.142795377650439	0.735116411404018	0.799039577613063	0.00246907602210644	0.117136339248195	27.1462857209125	cellType	UC	gut
CD8_positive_alpha_beta_T_cell	28	-0.0608460926693589	0.0908482697295604	0.503013915593127	0.571606722264918	0.002209025644484	0.0890158593358979	52.664055841085	cellType	UC	gut
hematopoietic_progenitor	28	-0.146011566542766	0.161487328929366	0.365906682306393	0.457383352882992	0	0.534650857207049	176.532921320898	cellType	UC	gut
memory_B_cell	21	-0.17402837531991	0.21116312248789	0.409858939355593	0.487927308756659	0	0.706605944967586	150.766013592304	cellType	UC	gut
B_cell	30	-0.175402418328772	0.100062124299937	0.0796131333018064	0.117078137208539	3.16390801042843e-05	0.139063546481132	69.864942045882	cellType	UC	gut
monocyte	30	-0.18216444132862	0.132643016565676	0.169645546267013	0.235618814259741	8.1601392309949e-14	0.330331749888728	124.587537996796	cellType	UC	gut
naive_B_cell	27	-0.209937405878892	0.104086483359764	0.0437005577016248	0.0728342628360414	7.87104230270952e-06	0.150765358955483	69.4893277597449	cellType	UC	gut
CD14_positive_monocyte	22	-0.225460031556683	0.110970973546964	0.042183757881162	0.0728342628360414	0.000503862545640499	0.123364956686599	48.9865343251192	cellType	UC	gut
gamma_delta_T_cell	14	-0.247070144451035	0.208816204965514	0.236732149609831	0.311489670539251	4.32820037032933e-07	0.414312556235444	54.8300110604002	cellType	UC	gut
myeloid_dendritic_cell	25	-0.348940243085503	0.178389057572991	0.0504577278471473	0.0788401997611676	0	0.634722965041162	199.633753512488	cellType	UC	gut
macrophage_m2	14	-0.412008284485861	0.175960888401348	0.0192076353008752	0.0369377601939907	7.523934680842e-07	0.256160380150335	53.4568002272488	cellType	UC	gut
natural_killer_cell	27	-0.567401454318557	0.141703244765885	6.22401089862039e-05	0.000172889191628344	1.11022302462516e-14	0.354169636741341	123.710056349927	cellType	UC	gut
CD56dim_natural_killer_cell	23	-0.832110129671726	0.169592526136278	9.27037306228843e-07	3.31084752224587e-06	1.47659662275146e-14	0.443814355762054	114.868021068638	cellType	UC	gut
CD4_positive_alpha_beta_T_cell	30	-0.932722449499867	0.18457709161675	4.34252927858015e-07	1.90159376680129e-06	0	0.781444931887047	238.029519786319	cellType	UC	gut
T_cell	30	-0.946531499042991	0.187662473731586	4.56382504032309e-07	1.90159376680129e-06	0	0.812361671519554	245.946942571908	cellType	UC	gut
MAST_cell	30	-1.28774973865387	0.229933667224689	2.13700972031077e-08	1.78084143359231e-07	0	1.29597768019376	365.587272649071	cellType	UC	gut
TSNAX-DISC1	1	1.5890517790082	0.106670074449838	3.45309433022191e-50	1.69201622180873e-46	NA	NA	NA	gene	CD	blood
GK3P	1	1.46693524069152	0.148483224336797	5.11035678203837e-23	6.00977957567712e-20	NA	NA	NA	gene	CD	blood
LINC00266-1	1	1.41967307080513	0.254733331357363	2.50140120028597e-08	2.4476748081639e-06	NA	NA	NA	gene	CD	blood
LOC100128334	1	1.41370878301569	0.147524211816214	9.43636824682173e-22	8.66966332676746e-19	NA	NA	NA	gene	CD	blood
SEPT14	1	1.41289023337371	0.179944098858956	4.10014386358176e-15	1.60271239208878e-12	NA	NA	NA	gene	CD	blood
TXNP6	1	1.35680745818401	0.252409719403539	7.64057073250321e-08	6.27465864624565e-06	NA	NA	NA	gene	CD	blood
FCGR1A	6	1.33768052280867	0.356093986070687	0.000172280252202901	0.00312849871202304	0	0.702615683549598	152.989090017637	gene	CD	blood
RN7SKP154	1	1.2924898640005	0.250120514895629	2.37286033139531e-07	1.66496643778096e-05	NA	NA	NA	gene	CD	blood
RNU6-1300P	1	1.28933717375091	0.250010636872194	2.507646837821e-07	1.74703357895586e-05	NA	NA	NA	gene	CD	blood
FCGR1C	5	1.28816544899093	0.368606584231664	0.000474614084344592	0.00659123952750638	4.1841641262863e-11	0.605130844009716	54.4755813935206	gene	CD	blood
FTH1P11	1	1.25746757715469	0.248912326662191	4.3755274336559e-07	2.76425762596353e-05	NA	NA	NA	gene	CD	blood
CROCCL1	1	1.24490394628648	0.144680652673902	7.66535219533233e-18	4.09747917350492e-15	NA	NA	NA	gene	CD	blood
SLC26A8	8	1.24214257974601	0.244836734941466	3.9087151288027e-07	2.53119437856386e-05	0	0.434157038936944	131.412937012587	gene	CD	blood
LOC644504	1	1.19796085660681	0.143945045684823	8.62372025922994e-17	3.84147538820243e-14	NA	NA	NA	gene	CD	blood
LOC441528	1	1.17251176603166	0.143556558515334	3.14599141721147e-16	1.34046590820315e-13	NA	NA	NA	gene	CD	blood
LOC100290676	1	1.13948243792295	0.143063282532643	1.65378955080184e-15	6.75297399910753e-13	NA	NA	NA	gene	CD	blood
CLIC1P1	1	1.12694403200514	0.244655266888577	4.09989730825093e-06	0.000175199100090956	NA	NA	NA	gene	CD	blood
TLR5	8	1.12157607392706	0.272364167264747	3.82293822997676e-05	0.0010035212853689	0	0.533133136394031	112.394682650498	gene	CD	blood
TMEM49	1	1.119480296427	0.142770610260864	4.46575116010628e-15	1.70510498840422e-12	NA	NA	NA	gene	CD	blood
FCGR1B	7	1.11567274745497	0.26244820979911	2.12798588044085e-05	0.00065169567588501	0	0.435719459401629	102.606449352075	gene	CD	blood
ST3GAL4-AS1	1	1.10826926642898	0.272906417711763	4.88658063433339e-05	0.00120222151171047	NA	NA	NA	gene	CD	blood
ZNF438	8	1.09886345384921	0.265059301837026	3.38737505965111e-05	0.000914077065610189	0	0.502467426849742	126.366340732667	gene	CD	blood
OR7E104P	1	1.08867055851497	0.142328805738388	2.0257564674561e-14	7.53889115736828e-12	NA	NA	NA	gene	CD	blood
HIST2H2AA4	4	1.08019212968451	0.35412772080058	0.00228620746630245	0.0202575345115407	4.94711605014686e-10	0.446297365544172	46.2790951336475	gene	CD	blood
ANXA3	8	1.07625378891869	0.268328884896793	6.0474871901107e-05	0.00142248329347518	0	0.514648509368252	110.781336073218	gene	CD	blood
RNU1-150P	1	1.07240689761577	0.242994667122015	1.01809606994139e-05	0.00036369410031928	NA	NA	NA	gene	CD	blood
RNU6-1054P	1	1.07056434303242	0.242939808450102	1.04954427427751e-05	0.000371318912921284	NA	NA	NA	gene	CD	blood
RPS16P5	3	1.06719100354922	1.09028445121564	0.327669480173044	0.554126126953551	0	3.51852617541445	219.128200511866	gene	CD	blood
MCEMP1	4	1.06635974715996	0.359260082358805	0.00299538580921575	0.0246058515761227	8.45576107466606e-07	0.452821710775094	31.0108796263941	gene	CD	blood
RNU6-1197P	1	1.06483716028693	0.242769815788904	1.153476445386e-05	0.000395247173593805	NA	NA	NA	gene	CD	blood
CYTSA	1	1.06335478604337	0.141974019201325	6.89868731968165e-14	2.33128054251311e-11	NA	NA	NA	gene	CD	blood
ZRSR1	1	1.06065091578921	0.141936567661377	7.85594029662116e-14	2.62459823546207e-11	NA	NA	NA	gene	CD	blood
FTH1P2	1	1.06064975609683	0.242646028609323	1.23576188711877e-05	0.00041856451015313	NA	NA	NA	gene	CD	blood
LOC440926	1	1.05869657541937	0.071126863390093	4.14815598431396e-50	1.74222551341186e-46	NA	NA	NA	gene	CD	blood
GP1BB	2	1.05518930579846	0.0682182465108135	5.71891607556112e-54	4.20340331553742e-50	0.784113922431986	0	0.0750551075363484	gene	CD	blood
H2BFS	1	1.05316252594908	0.141833291859324	1.12477928793961e-13	3.51792670908771e-11	NA	NA	NA	gene	CD	blood
RNU6ATAC35P	1	1.05270588264259	0.242412361718651	1.40790596028997e-05	0.000463521111226486	NA	NA	NA	gene	CD	blood
NFE4	3	1.04885952865071	0.503648821120193	0.0372948556656691	0.137833910316866	1.88737914186277e-15	0.731611956512867	67.866044930562	gene	CD	blood
DGCR12	1	1.04068570662104	0.100189984280377	2.83783748053798e-25	4.39118010146403e-22	NA	NA	NA	gene	CD	blood
GOLGA6L4	1	1.04054661004758	0.100169328474815	2.81551768207887e-25	4.39118010146403e-22	NA	NA	NA	gene	CD	blood
RN7SL714P	1	1.03899262064054	0.242012601438331	1.76168304485e-05	0.000558119412915839	NA	NA	NA	gene	CD	blood
RNU2-49P	1	1.02838988287618	0.241706664604324	2.09327404271983e-05	0.000644421537758775	NA	NA	NA	gene	CD	blood
GAGE5	1	1.02710323761169	0.0708839623630553	1.40297673993851e-47	4.12475161541922e-44	NA	NA	NA	gene	CD	blood
KCNJ15	8	1.01899673628143	0.245189169452751	3.23922442904633e-05	0.000887541455861715	0	0.43896926466354	155.875335569603	gene	CD	blood
MAPK14	8	1.01396562373072	0.289576091037814	0.000462557397229903	0.00646656561034671	0	0.6288977765581	253.816424502861	gene	CD	blood
CD274	7	1.0106786765061	0.236869179720344	1.98277049117429e-05	0.000616209856665159	2.27595720048157e-14	0.335385145334503	76.0979222698569	gene	CD	blood
GAGE12I	1	1.00850468093867	0.0632675571163734	3.32681806212231e-57	4.8904225513198e-53	NA	NA	NA	gene	CD	blood
GAGE7	1	1.00850468093867	0.0632675571163734	3.32681806212231e-57	4.8904225513198e-53	NA	NA	NA	gene	CD	blood
KREMEN1	8	0.998902338502397	0.1361309461948	2.17125184515142e-13	6.44796002499513e-11	1.05245894221895e-08	0.110426739288634	50.699953086043	gene	CD	blood
RN7SKP143	1	0.997725283618778	0.240837402519347	3.43189989705094e-05	0.000921441616194499	NA	NA	NA	gene	CD	blood
RN7SL184P	1	0.994188564525953	0.24073863991331	3.63169945912208e-05	0.000965388463817262	NA	NA	NA	gene	CD	blood
ROPN1L	8	0.990589576395345	0.244344707718964	5.03350009333949e-05	0.0012321807056135	0	0.420691771348945	109.296047101462	gene	CD	blood
HP	8	0.987987048294473	0.311130897984268	0.001495936314304	0.0149062012864659	0	0.716361845810947	177.340072572219	gene	CD	blood
LAMTOR5P1	1	0.986765874277682	0.240532371647279	4.08843434735857e-05	0.00105253914021315	NA	NA	NA	gene	CD	blood
PSTPIP2	8	0.985351190138573	0.276581461575813	0.000367189465218055	0.00547155107826195	0	0.553466253082375	118.172703708426	gene	CD	blood
LINC00284	1	0.981681745344688	0.26932196533875	0.000267379518949382	0.00431831638482976	NA	NA	NA	gene	CD	blood
TMEM114	1	0.974030930672128	0.140782398644176	4.55812685393487e-12	1.10751181409657e-09	NA	NA	NA	gene	CD	blood
GYG1	8	0.973232776778715	0.283019475632592	0.000584410048342471	0.00769026514114792	0	0.583211617845055	146.708008322894	gene	CD	blood
LIMK2	8	0.971552128617595	0.231866253326368	2.78782044469936e-05	0.000795746806545253	0	0.390639139275993	152.641402079333	gene	CD	blood
XAGE2B	1	0.961286440422303	0.140620121849019	8.14055052339145e-12	1.88450539675361e-09	NA	NA	NA	gene	CD	blood
H3F3AP5	1	0.960614808716106	0.239816607943933	6.18543584566025e-05	0.00144441472488015	NA	NA	NA	gene	CD	blood
GADD45B	8	0.956899417287516	0.267842900578936	0.000353434931119335	0.00532597999739029	0	0.516969084987717	160.634074970258	gene	CD	blood
DEFT1P	2	0.947965367437958	0.126409647954344	6.42312223949532e-14	2.22164463342544e-11	0.245052421843273	0.00842673435783785	1.35129172938823	gene	CD	blood
RNA5SP186	1	0.947053336264735	0.239452175672782	7.65079429510515e-05	0.00168780269552413	NA	NA	NA	gene	CD	blood
DYSF	8	0.946986081212607	0.234269088422233	5.29293134301816e-05	0.00128711481790516	8.88178419700125e-16	0.381071828202998	85.8188250784837	gene	CD	blood
GAGE4	1	0.946690381158959	0.0811983462129051	2.0648676525315e-31	4.33622207031614e-28	NA	NA	NA	gene	CD	blood
GAGE6	1	0.946690381158959	0.0811983462129051	2.0648676525315e-31	4.33622207031614e-28	NA	NA	NA	gene	CD	blood
RN7SL825P	1	0.945835012155251	0.239419662838133	7.79777079431941e-05	0.00170681229610121	NA	NA	NA	gene	CD	blood
RNU1-55P	1	0.944882448956455	0.239394268321376	7.91458433363977e-05	0.00172617788879087	NA	NA	NA	gene	CD	blood
C20orf24	3	0.944093307224205	0.468747297705528	0.0440014149213194	0.153381551688192	0	0.63458172073862	104.916907263246	gene	CD	blood
LOC100132731	1	0.943158609450474	0.140392665560943	1.842295513578e-11	3.95353927731337e-09	NA	NA	NA	gene	CD	blood
GNL3LP1	1	0.936912597258665	0.140315213627451	2.43552224198959e-11	5.07832297265915e-09	NA	NA	NA	gene	CD	blood
RNU6-426P	1	0.934870781030376	0.23912875229676	9.24922803491217e-05	0.00193289345790171	NA	NA	NA	gene	CD	blood
FLJ00290	1	0.933199632129834	0.140269395805922	2.87354399321468e-11	5.86681898614664e-09	NA	NA	NA	gene	CD	blood
HIST2H2AA3	3	0.932574611269623	0.511786637470588	0.0684255335654753	0.207072638890888	0	0.753513194922967	81.6362088538024	gene	CD	blood
NARF	8	0.930803679046664	0.235514689251239	7.74325085648113e-05	0.00170016122057651	4.44089209850063e-16	0.387410171677387	87.2345009520844	gene	CD	blood
CARD6	7	0.927919245272498	0.301813631284182	0.00210871564244515	0.0191287380092217	0	0.577655393758696	103.565090363899	gene	CD	blood
MSRB1	4	0.92594625645669	0.266580187281104	0.000513861175538981	0.00701505991910829	0.000467461776390121	0.226058865835374	17.8717697770603	gene	CD	blood
RNU6-121P	1	0.923513961035945	0.238830634656734	0.000110265858022913	0.00220832167975043	NA	NA	NA	gene	CD	blood
F5	8	0.921266165310677	0.341772670475347	0.00702720097516539	0.0447185516601434	0	0.877757871650208	241.123553892176	gene	CD	blood
LOC100293277	1	0.918102403644313	0.140084818986547	5.60521474823805e-11	1.05636739486025e-08	NA	NA	NA	gene	CD	blood
CEP170L	1	0.917526409670516	0.140077831800474	5.74914116715294e-11	1.06977690072339e-08	NA	NA	NA	gene	CD	blood
SLC22A4	8	0.915932205918295	0.237518694518434	0.000115138268833059	0.00228422187555642	0	0.402808862860387	105.564640225333	gene	CD	blood
MKRN9P	2	0.915347593439898	0.192903748949794	2.0840327716689e-06	0.000100939972795825	0.673778042010171	0	0.177214526276933	gene	CD	blood
S100A12	8	0.913777050712387	0.259478607402393	0.0004289683895082	0.00614304464273799	0	0.480282603217131	106.526323401127	gene	CD	blood
MMP9	8	0.912477761162488	0.239899182211812	0.000142615033297574	0.00269868231793575	1.11022302462516e-16	0.404440346559547	90.104704313243	gene	CD	blood
ALPK1	7	0.911848631756441	0.247463975839145	0.00022890635859613	0.00387440814204158	0	0.37204883017843	95.0853149846715	gene	CD	blood
MAP1LC3BP1	1	0.908935727222029	0.238452760716719	0.000137954986991776	0.00263027017999884	NA	NA	NA	gene	CD	blood
RNA5SP191	1	0.90796986103701	0.238427916466565	0.000140008935580572	0.00265565335875408	NA	NA	NA	gene	CD	blood
HK3	8	0.907196169615899	0.266556737237742	0.000665555393279005	0.00845606247294847	0	0.511122617314797	111.249639089287	gene	CD	blood
ADM	8	0.90708574097486	0.211060105994083	1.72532605152399e-05	0.000549562144255744	1.70163882984298e-12	0.299870409392368	69.6962650504924	gene	CD	blood
MIR497HG	1	0.905071735462929	0.267343286718266	0.000710670725256728	0.00883455362475594	NA	NA	NA	gene	CD	blood
LOC100294423	1	0.904337285085833	0.139918944728563	1.0244792663956e-10	1.84783376883624e-08	NA	NA	NA	gene	CD	blood
NCF4	8	0.904036701833374	0.201027637967302	6.88941481748605e-06	0.000263392452059935	0	0.282356699495466	96.9328493781541	gene	CD	blood
LOC100290115	1	0.902339591559061	0.139895063886507	1.11763509370799e-10	2.00356535091555e-08	NA	NA	NA	gene	CD	blood
RN7SKP191	1	0.902048439654594	0.238276125335884	0.000153259653950808	0.00285721865957752	NA	NA	NA	gene	CD	blood
CT45A3	1	0.901358967762679	0.0989351562047564	8.19250652312187e-20	5.35243759510629e-17	NA	NA	NA	gene	CD	blood
CT45A4	1	0.901358967762679	0.0989351562047564	8.19250652312187e-20	5.35243759510629e-17	NA	NA	NA	gene	CD	blood
MLL3	1	0.900585809285862	0.139874138992394	1.20624932697022e-10	2.12357665945655e-08	NA	NA	NA	gene	CD	blood
CAPNS2	6	0.893819547771381	0.29678411407974	0.00259804106739528	0.0221977353622264	6.66133814775094e-16	0.476775847905181	80.5437738997395	gene	CD	blood
RNU6-705P	1	0.892267675340554	0.238027368925896	0.000177829556199524	0.00320619254912514	NA	NA	NA	gene	CD	blood
RNU6-127P	1	0.892156526011735	0.238024556138417	0.000178129432189475	0.00320894932988393	NA	NA	NA	gene	CD	blood
RN7SL578P	1	0.88967766424523	0.237961907549792	0.000184944996942207	0.00329738199520976	NA	NA	NA	gene	CD	blood
BAGE4	1	0.889598130081167	0.139743897853099	1.94125713944911e-10	3.29901502311005e-08	NA	NA	NA	gene	CD	blood
LOC100093631	1	0.888389270166397	0.0993720832944426	3.89069540587966e-19	2.48666184636656e-16	NA	NA	NA	gene	CD	blood
AIM2	8	0.885862976214283	0.203090648032079	1.28932351432547e-05	0.000433297479482444	5.3179682879545e-14	0.283923470236237	77.1219140178551	gene	CD	blood
FTH1P3	1	0.885549178998851	0.169474376772036	1.73902259668665e-07	1.28138507124279e-05	NA	NA	NA	gene	CD	blood
LOC441056	1	0.884146733955009	0.139679829235703	2.45463789588819e-10	3.96518429335785e-08	NA	NA	NA	gene	CD	blood
LOC653543	1	0.884146733955009	0.139679829235703	2.45463789588819e-10	3.96518429335785e-08	NA	NA	NA	gene	CD	blood
LOC653544	1	0.884146733955009	0.139679829235703	2.45463789588819e-10	3.96518429335785e-08	NA	NA	NA	gene	CD	blood
LOC653545	1	0.884146733955009	0.139679829235703	2.45463789588819e-10	3.96518429335785e-08	NA	NA	NA	gene	CD	blood
LOC653548	1	0.884146733955009	0.139679829235703	2.45463789588819e-10	3.96518429335785e-08	NA	NA	NA	gene	CD	blood
LOC728410	1	0.884146733955009	0.139679829235703	2.45463789588819e-10	3.96518429335785e-08	NA	NA	NA	gene	CD	blood
CYSTM1	4	0.884103004553274	0.265371937361847	0.000863601282145374	0.0102008347509337	0.000513174835298003	0.223785694906245	17.6751845173781	gene	CD	blood
SRPK1	8	0.883677734974229	0.185367394234495	1.86832388142702e-06	9.13955442827861e-05	5.12674347419306e-11	0.220519859197168	62.3452158031244	gene	CD	blood
CACNA1E	8	0.882654065684142	0.138756882901472	2.00242000697009e-10	3.38339932212188e-08	7.20750031768524e-07	0.106568512720066	41.2628539537675	gene	CD	blood
C1RL	7	0.882015512980341	0.273662712684978	0.00126854598929612	0.0132393511129946	0	0.466243849643524	103.609867602036	gene	CD	blood
HSPA6	7	0.881691127223614	0.220272103398805	6.2614099170236e-05	0.00145637224335834	1.11022302462516e-16	0.298929098706446	86.8298844773568	gene	CD	blood
LOC642131	1	0.880054120218927	0.139631969615844	2.92562795857331e-10	4.64937632335434e-08	NA	NA	NA	gene	CD	blood
TYMP	6	0.87920442804222	0.211033196610223	3.09732363920107e-05	0.000859880217115311	7.73092700967482e-12	0.231066720726729	60.950565157773	gene	CD	blood
FTH1P5	1	0.879091298547883	0.237696135409939	0.00021697749536258	0.00371961420621566	NA	NA	NA	gene	CD	blood
HCK	7	0.878650394402684	0.230799758628092	0.000140673305553105	0.00266481648406011	2.994404724177e-11	0.31548192511826	60.8708552883333	gene	CD	blood
ITGAM	7	0.877909064048249	0.299546877535751	0.0033810099611717	0.026821827538707	0	0.570581227353909	124.226511089724	gene	CD	blood
PGLYRP1	8	0.876475056220071	0.249513111917028	0.000443508790119021	0.00628245137191374	0	0.440362665894474	98.3099193411373	gene	CD	blood
GBP2	8	0.876381814672851	0.212574158425946	3.74439407935546e-05	0.000989085228508989	4.32986979603811e-14	0.310357318225679	77.5575734769976	gene	CD	blood
RN7SL426P	1	0.876307695489951	0.237626732011266	0.000226246837548087	0.00383601904493296	NA	NA	NA	gene	CD	blood
H3F3C	2	0.873779689226034	0.192359593228176	5.56098733303137e-06	0.000221835858332595	0.547865666861961	0	0.361154657040543	gene	CD	blood
PLBD1	5	0.873448033106459	0.337785507812284	0.00971513940178226	0.0559610302532129	0	0.522513676708306	90.0356420921274	gene	CD	blood
ALPL	8	0.872713854114735	0.221827831677954	8.34761380640593e-05	0.00179400472155215	1.11022302462516e-16	0.339817086501454	91.1257240967912	gene	CD	blood
RN7SKP246	1	0.868649008531791	0.237436810757924	0.000253752284016155	0.00418648549386922	NA	NA	NA	gene	CD	blood
RN7SL516P	1	0.868237273333794	0.237426643427693	0.000255318377845189	0.00419952495571533	NA	NA	NA	gene	CD	blood
SQRDL	8	0.867807548500444	0.173996403517468	6.11647358199925e-07	3.68492465800774e-05	5.80212895506804e-08	0.186882352302045	46.9138772122789	gene	CD	blood
RNU6-938P	1	0.867326605868629	0.237404171112086	0.0002588152086862	0.00422966488903518	NA	NA	NA	gene	CD	blood
LTB4R	7	0.866754644895822	0.224418530358493	0.000112359448712575	0.00223957138450827	1.11022302462516e-16	0.306291826930626	87.6707024049298	gene	CD	blood
LOC100132910	1	0.866705802658912	0.139477303483866	5.16670583088723e-10	7.63322368985349e-08	NA	NA	NA	gene	CD	blood
LRG1	7	0.866590783503791	0.247276282612051	0.000457388791072498	0.00642613884954101	3.94684285254243e-13	0.367895947069461	70.074643284488	gene	CD	blood
RN7SL192P	1	0.865025221450977	0.237347476069856	0.000267857964177882	0.00431831638482976	NA	NA	NA	gene	CD	blood
DHRS13	8	0.864821838886409	0.231407987035732	0.000186068408354523	0.00331540073068058	1.4432899320127e-15	0.371903770391729	84.7825536275712	gene	CD	blood
RN7SL292P	1	0.858557633032257	0.237188880392843	0.000294920537888037	0.0046451785315064	NA	NA	NA	gene	CD	blood
SLC2A3	8	0.856092318565214	0.281907915882022	0.00239119915137977	0.020929221509546	0	0.580938547168731	189.390997257556	gene	CD	blood
TBC1D3G	2	0.854918853470915	0.165247557522121	2.2967011507458e-07	1.61538310602695e-05	0.751172522234558	0	0.100548400247766	gene	CD	blood
GK	8	0.852131038657067	0.172422108144188	7.72769588942969e-07	4.454789395083e-05	2.1094237467878e-15	0.199299771721383	84.0433975470275	gene	CD	blood
PACRG-AS1	1	0.849112761968401	0.26599114115265	0.00141164419614472	0.0142865195754406	NA	NA	NA	gene	CD	blood
RNU6-912P	1	0.849108833564598	0.236959132231544	0.000339208318781727	0.00516989350553798	NA	NA	NA	gene	CD	blood
RN7SL282P	1	0.849018786205165	0.236956953889097	0.000339659516200455	0.00517181974564822	NA	NA	NA	gene	CD	blood
MVP	7	0.848039042889152	0.279685684892134	0.00242847003577311	0.0211448349928436	0	0.509385274533086	123.468670178074	gene	CD	blood
SECTM1	8	0.847492609996802	0.17749289060362	1.79888174128024e-06	8.84173267283027e-05	2.08714958649381e-08	0.198730020509087	49.1851134651903	gene	CD	blood
RNU1-136P	1	0.84583217310404	0.236880002189255	0.00035600123174134	0.00534780157300116	NA	NA	NA	gene	CD	blood
LOC100288644	1	0.845825137625148	0.13923976776528	1.24301362280411e-09	1.72380191086985e-07	NA	NA	NA	gene	CD	blood
SLC2A14	6	0.845741341896395	0.360233102554427	0.0188866198992666	0.0875198855701389	0	0.73122192494404	164.046504254624	gene	CD	blood
RN7SL708P	1	0.842922524672028	0.236809969759704	0.000371576843512851	0.00550170690498669	NA	NA	NA	gene	CD	blood
SIGLEC9	8	0.839673238037927	0.203307542381578	3.62661669515812e-05	0.000964909781336187	1.44467771079348e-11	0.275851673859147	65.0867018790297	gene	CD	blood
ANKRD22	8	0.839521226474706	0.160585887234397	1.71479292887828e-07	1.27431436644694e-05	1.56575485910082e-09	0.163533848566799	54.8926229572715	gene	CD	blood
RN7SL508P	1	0.838446042700858	0.236702656225782	0.000396817879912711	0.00578119210576497	NA	NA	NA	gene	CD	blood
RNU2-2P	1	0.838253559285754	0.236698053596793	0.000397939130357818	0.005788921540089	NA	NA	NA	gene	CD	blood
GALNT14	8	0.836797054457453	0.15342461966589	4.92145733479511e-08	4.31912972068585e-06	5.63789829155503e-07	0.138334411671942	41.8175731464942	gene	CD	blood
ENTPD1	8	0.836475417101468	0.307421007621294	0.00650957425826428	0.0423597793698473	0	0.700730754413991	227.192800285679	gene	CD	blood
RN7SL189P	1	0.835136518175211	0.236623654169325	0.000416523080586192	0.00600283263197747	NA	NA	NA	gene	CD	blood
RAB31	8	0.834411416961632	0.257590059727652	0.00119823572052356	0.0127131469445661	0	0.475872885130201	139.514619111936	gene	CD	blood
PLEKHA9	1	0.834329077484894	0.139111293828589	2.00297754071659e-09	2.65259187824629e-07	NA	NA	NA	gene	CD	blood
SEMA4A	8	0.834171296958045	0.251651224972921	0.000917115606917391	0.0106029094940508	0	0.451871086427756	118.866375491233	gene	CD	blood
RAC1P2	1	0.832867550977814	0.236569656747682	0.000430568738456614	0.00615302138733055	NA	NA	NA	gene	CD	blood
RN7SL689P	1	0.83268764540778	0.236565381071315	0.000431701546565612	0.00616416972755173	NA	NA	NA	gene	CD	blood
CT45A2	1	0.832552574881093	0.139091586909526	2.15536740565748e-09	2.81634674339244e-07	NA	NA	NA	gene	CD	blood
LOC100133581	1	0.832552574881093	0.139091586909526	2.15536740565748e-09	2.81634674339244e-07	NA	NA	NA	gene	CD	blood
ACSL1	8	0.831916558297275	0.268782063534983	0.00196723862901986	0.0181420375449134	0	0.522712327047824	135.792663576483	gene	CD	blood
FLOT2	8	0.831247086778967	0.250278276430043	0.000896019339374228	0.010470178289985	0	0.445231847793414	117.387778178405	gene	CD	blood
IL4R	8	0.83113798771032	0.254056561953063	0.00106990584026066	0.011788466950576	0	0.471525655046623	139.108930106079	gene	CD	blood
RN7SL107P	1	0.830689555260377	0.23651795092412	0.000444475592075744	0.00628850457805853	NA	NA	NA	gene	CD	blood
GMNC	1	0.83051622371845	0.265559444255401	0.0017634711301935	0.0167191393833244	NA	NA	NA	gene	CD	blood
SYCE3	1	0.830068834234235	0.265549167840894	0.00177287490233156	0.0167704382652985	NA	NA	NA	gene	CD	blood
PFKFB3	8	0.828838494583716	0.220405115086037	0.000169558513986011	0.00308861233654816	1.11022302462516e-16	0.342427231700932	90.9407460081025	gene	CD	blood
BHLHA9	1	0.827901677515326	0.236451947588293	0.000462902691981243	0.00646831708376832	NA	NA	NA	gene	CD	blood
LOC647121	1	0.827166223865366	0.139032075399989	2.69023226310284e-09	3.38003540748818e-07	NA	NA	NA	gene	CD	blood
RN7SL804P	1	0.825683231422713	0.236399571038271	0.000478084234205189	0.00662378722225851	NA	NA	NA	gene	CD	blood
DEFB108P1	1	0.824871106970794	0.13900682729184	2.95582294843273e-09	3.66671707527098e-07	NA	NA	NA	gene	CD	blood
LOC100133128	1	0.824871106970794	0.13900682729184	2.95582294843273e-09	3.66671707527098e-07	NA	NA	NA	gene	CD	blood
LOC100290235	1	0.824871106970794	0.13900682729184	2.95582294843273e-09	3.66671707527098e-07	NA	NA	NA	gene	CD	blood
TRIM25	6	0.823821926772264	0.210400821355943	9.02214690928445e-05	0.0019055396489437	1.49736689714075e-09	0.219181411605982	49.8356448466498	gene	CD	blood
PYGL	8	0.822843365965667	0.241965601453215	0.000672227487323935	0.00850369351878029	0	0.412949561035351	93.2377946203725	gene	CD	blood
POM121L3P	1	0.821586048868305	0.236303177464181	0.000507378833299653	0.00695104273020028	NA	NA	NA	gene	CD	blood
DDX60L	7	0.819858175032472	0.24396640495275	0.000777910591473313	0.00943090649750087	7.7715611723761e-16	0.360984087587616	83.3595164112091	gene	CD	blood
RN7SL564P	1	0.819698472472505	0.236258917014143	0.000521443186047045	0.00708520348739927	NA	NA	NA	gene	CD	blood
LINC00330	1	0.819697659610566	0.265312386644373	0.00200455446036518	0.0184283618307494	NA	NA	NA	gene	CD	blood
RTN3P1	1	0.819689683180127	0.236258711138966	0.00052150953560313	0.00708520348739927	NA	NA	NA	gene	CD	blood
C14orf177	1	0.819134759010231	0.236245717030509	0.000525714927313698	0.00712915999216915	NA	NA	NA	gene	CD	blood
BCL6	8	0.818039635234681	0.257919348100947	0.00151555869527777	0.0150263584694602	0	0.488768199525356	159.399318800726	gene	CD	blood
RN7SL241P	1	0.816383610531299	0.236181415557683	0.000547045395683251	0.00734054524558995	NA	NA	NA	gene	CD	blood
MBL1P	2	0.815013665863369	0.335676882987359	0.0151835662128458	0.0755616877173838	0.0223439119025001	0.184096486853393	5.21880410252045	gene	CD	blood
RN7SKP19	1	0.814306978723293	0.236133011011547	0.000563689225245566	0.00750224681856933	NA	NA	NA	gene	CD	blood
SOCS3	8	0.81392495104467	0.229421281121662	0.000388565107633384	0.00569482261436765	0	0.377149512568392	126.681195512139	gene	CD	blood
S100A9	8	0.813431769169607	0.238397947053674	0.000644702792072836	0.00826974785643166	1.11022302462516e-16	0.398295659085723	90.9179858401654	gene	CD	blood
VPS9D1	4	0.813164334831718	0.284645060376955	0.00427981207786262	0.0317012463895146	0.000129569369691107	0.265948304777973	20.5656081204996	gene	CD	blood
RN7SL210P	1	0.812142387073503	0.236082676899472	0.000581550527590451	0.00766364209375134	NA	NA	NA	gene	CD	blood
BST1	8	0.810415941864619	0.251765113289505	0.00128666922730572	0.0133762642442673	0	0.450286255030385	101.114456418826	gene	CD	blood
RNU6-810P	1	0.8100300396354	0.236033676500062	0.00059949900651586	0.00784301831032222	NA	NA	NA	gene	CD	blood
SLC9A8	8	0.808121979896523	0.207801929920422	0.000100697490692865	0.00206307054102455	2.84405832218226e-12	0.291429844535698	68.5914468265528	gene	CD	blood
FUT7	8	0.807971842519064	0.182456834062745	9.49829702115287e-06	0.000343058885039182	8.16181566776208e-11	0.21533310277272	61.3363248812669	gene	CD	blood
ST3GAL4	8	0.805692956494547	0.137464280969779	4.59789612000257e-09	5.45073169064821e-07	2.31673179569292e-05	0.10352724692499	33.3110450643774	gene	CD	blood
LHFPL3-AS2	1	0.805556889164116	0.264994006731895	0.00236651943405458	0.0207812638474327	NA	NA	NA	gene	CD	blood
SIGLEC5	8	0.805374300633896	0.202131909097754	6.76509473540594e-05	0.00154061801100646	4.9737991503207e-14	0.281531908066212	77.2619949394908	gene	CD	blood
SMIM3	3	0.80524366593903	0.196254383930883	4.07720080575212e-05	0.00105232723996882	0.209973395107644	0.0418080524771377	3.12154889250824	gene	CD	blood
RNU6-280P	1	0.804356458398081	0.235902647421886	0.000650351812503178	0.00831937693173222	NA	NA	NA	gene	CD	blood
RNU4-61P	1	0.803946523255701	0.235893213002276	0.000654180709810221	0.00835487092459622	NA	NA	NA	gene	CD	blood
RN7SL169P	1	0.803356398799667	0.235879639413189	0.000659730257600084	0.00840592921953834	NA	NA	NA	gene	CD	blood
SMARCD3	8	0.802276510697653	0.142186382719183	1.67668087801045e-08	1.72358104243032e-06	5.18128981941146e-08	0.123963216355425	47.1658438705456	gene	CD	blood
PLIN4	5	0.800038906831548	0.274879770615604	0.00360845360889046	0.0279843144556528	2.12312900593759e-09	0.329291179864915	46.3097209834772	gene	CD	blood
RAB24	8	0.79882167610406	0.187603573019382	2.06236110164358e-05	0.000636905634331106	2.22044604925031e-16	0.243525638301257	88.5790401747732	gene	CD	blood
HAUS4	7	0.798634119587487	0.258596993099574	0.0020128149804827	0.0184860086363875	0	0.419713218257157	89.4597529627443	gene	CD	blood
RN7SL691P	1	0.797250904005779	0.235739745019994	0.000719833874291518	0.008929268005125	NA	NA	NA	gene	CD	blood
RN7SL125P	1	0.79645862132992	0.235721663727356	0.000728004078326126	0.00900055504742981	NA	NA	NA	gene	CD	blood
OR52K3P	3	0.795097644380692	0.394775906392888	0.0440044889806437	0.153381551688192	2.25448881785439e-10	0.440518563433443	44.4258557696044	gene	CD	blood
RGL4	8	0.794704977602495	0.207966657661349	0.000132744899454394	0.00254745433678798	3.24751336933105e-12	0.291637047550322	68.3059304477196	gene	CD	blood
GOLGA6L6	1	0.792574377996032	0.0980466444799506	6.28585562519904e-16	2.60287542789932e-13	NA	NA	NA	gene	CD	blood
DHRS12	8	0.791533680728876	0.175946158584862	6.83616739150169e-06	0.000262038228566036	6.77236045021345e-15	0.209217815234419	81.51207427877	gene	CD	blood
CLEC4D	8	0.791298849363928	0.282179017012442	0.0050434702417341	0.0353758387617279	0	0.583579422668288	150.705554028918	gene	CD	blood
NLRC4	8	0.789687221063124	0.234325956214161	0.000751579998189866	0.00920436087223036	0	0.385322369492678	102.389064456277	gene	CD	blood
RN7SL147P	1	0.787167397766159	0.235510860829136	0.000830624907522641	0.00991638122470899	NA	NA	NA	gene	CD	blood
GATSL2	1	0.7870258467539	0.166529068317336	2.28921565503256e-06	0.000108728497993469	NA	NA	NA	gene	CD	blood
HMGB3P20	1	0.786774255749026	0.235501991482482	0.000835256199562973	0.00996208205563952	NA	NA	NA	gene	CD	blood
LINC01233	1	0.786540042232587	0.264573992175153	0.00295044064074783	0.0243045544516633	NA	NA	NA	gene	CD	blood
RN7SL802P	1	0.785609367574105	0.235475735475704	0.000849122953525309	0.0100621583368174	NA	NA	NA	gene	CD	blood
LOC100132025	1	0.784985787329656	0.138578561400159	1.47407169619669e-08	1.54777528100652e-06	NA	NA	NA	gene	CD	blood
MGC2752	4	0.781134277597129	0.544723355925185	0.151571746723839	0.34835908018143	0	1.13865340420223	119.794896999071	gene	CD	blood
RN7SL762P	1	0.780779264016263	0.235367251359498	0.000908982103072571	0.0105445016924206	NA	NA	NA	gene	CD	blood
MTHFD2P7	1	0.780751160576442	0.235366621968138	0.000909341805635157	0.0105445016924206	NA	NA	NA	gene	CD	blood
RNU6-189P	1	0.780355045447086	0.235357752991933	0.000914426138450335	0.0105884712368806	NA	NA	NA	gene	CD	blood
FAM27C	1	0.780307991867229	0.135942697856469	9.46892752157902e-09	1.04656567343768e-06	NA	NA	NA	gene	CD	blood
RNA5SP403	1	0.779566451817726	0.235340108868857	0.000924628375856367	0.0106646034720193	NA	NA	NA	gene	CD	blood
DOK3	8	0.779171244954262	0.220514292431572	0.000410208721434787	0.00592344617396009	1.11022302462516e-16	0.33548408472578	91.4395501272108	gene	CD	blood
ANKRD60	3	0.778735269392554	0.209581890107015	0.000202673110237667	0.00353625486112013	0.0479938864016952	0.0877156333804413	6.07336328563483	gene	CD	blood
PARP9	8	0.778733226811825	0.23617123660371	0.000976106225138767	0.0110673054450751	0	0.401964724252393	122.759086762969	gene	CD	blood
NFE2	8	0.778468454990974	0.236267440103327	0.000984702543177211	0.01113471337285	1.11022302462516e-16	0.390806668066693	89.8582720798893	gene	CD	blood
GLT1D1	8	0.778266904730976	0.187529278308567	3.32317302835813e-05	0.00090052585982909	9.69537672368403e-10	0.229322824695215	55.9424882547088	gene	CD	blood
RN7SL143P	1	0.778128189696076	0.235307971495827	0.000943513657407104	0.0108187603462437	NA	NA	NA	gene	CD	blood
RNU1-140P	1	0.777376995483131	0.235291208222455	0.000953521895219315	0.0108975413714349	NA	NA	NA	gene	CD	blood
RNU6-875P	1	0.777030778179795	0.235283487259732	0.000958168336337063	0.0109291882332697	NA	NA	NA	gene	CD	blood
RNU6-554P	1	0.776962141074863	0.23528195696791	0.000959092028633872	0.0109291882332697	NA	NA	NA	gene	CD	blood
RNU6-257P	1	0.776544984034273	0.235272658977672	0.000964724122574136	0.0109721041406884	NA	NA	NA	gene	CD	blood
MKRN4P	1	0.775006801216229	0.235238414489553	0.000985762996681711	0.0111382080349832	NA	NA	NA	gene	CD	blood
HPSE	8	0.77500421049806	0.243267381558171	0.0014434822747214	0.0145237436265603	0	0.42768144698313	130.893413124306	gene	CD	blood
SCO2	6	0.774951487047165	0.164888070800981	2.60334967302817e-06	0.000120913871069555	0.00263840642819335	0.112393054966495	18.2592810093096	gene	CD	blood
SLC22A15	7	0.773932944719584	0.284420369783599	0.00650673755978152	0.0423506938803579	0	0.509395132567927	93.9967272714868	gene	CD	blood
RNA5SP79	1	0.773689238462427	0.235209131690582	0.00100412874889875	0.0113022148612646	NA	NA	NA	gene	CD	blood
NAIP	6	0.773304103862987	0.306253608008352	0.0115683515684296	0.0630416192978369	0	0.534408844657205	181.795033707432	gene	CD	blood
RN7SL7P	1	0.77296297073224	0.235193010154478	0.0010143902371507	0.0113655003705146	NA	NA	NA	gene	CD	blood
PDK3	7	0.771705707648468	0.215433365222354	0.000340832056850246	0.00518657477815592	7.7715611723761e-16	0.270272085754345	83.2821593728159	gene	CD	blood
C10orf131	1	0.770860455955148	0.235146418128724	0.00104465888059171	0.0116161010171695	NA	NA	NA	gene	CD	blood
CECR9	1	0.770500724711701	0.0981464223724197	4.14306604757644e-15	1.60271239208878e-12	NA	NA	NA	gene	CD	blood
GLULP4	1	0.770352983808536	0.235135190105564	0.00105209154552785	0.0116634583101503	NA	NA	NA	gene	CD	blood
GAGE2B	1	0.769823051623625	0.138420987151244	2.67524029129884e-08	2.55363845987616e-06	NA	NA	NA	gene	CD	blood
GAGE2C	1	0.769823051623625	0.138420987151244	2.67524029129884e-08	2.55363845987616e-06	NA	NA	NA	gene	CD	blood
GAGE2D	1	0.769823051623625	0.138420987151244	2.67524029129884e-08	2.55363845987616e-06	NA	NA	NA	gene	CD	blood
GAGE3	1	0.769823051623625	0.138420987151244	2.67524029129884e-08	2.55363845987616e-06	NA	NA	NA	gene	CD	blood
GAGE8	1	0.769823051623625	0.138420987151244	2.67524029129884e-08	2.55363845987616e-06	NA	NA	NA	gene	CD	blood
RNA5SP183	1	0.764532402763385	0.235006898140731	0.00114099543996257	0.0123011609588924	NA	NA	NA	gene	CD	blood
CASP4	8	0.764503676472179	0.252137687707369	0.00242868327584548	0.0211448349928436	0	0.46902485108743	171.316261658816	gene	CD	blood
RNU6-611P	1	0.764030039563991	0.234995867851893	0.00114899249902546	0.0123556618402885	NA	NA	NA	gene	CD	blood
RNU6-586P	1	0.763332454599604	0.234980562283874	0.00116018509617334	0.0124487013968965	NA	NA	NA	gene	CD	blood
RN7SKP36	1	0.762697563415567	0.234966643554269	0.00117046121080784	0.0125155282208196	NA	NA	NA	gene	CD	blood
AQP9	8	0.762125873741707	0.215837636167508	0.000413968685525914	0.00597480577047711	1.49324996812084e-13	0.317742906315734	74.9142769283438	gene	CD	blood
SIRPD	8	0.761871459675381	0.212983387635247	0.000347373744931297	0.00525619562582611	4.51971793324901e-13	0.309119901074684	72.5419485652591	gene	CD	blood
RNU6-147P	1	0.761715474192252	0.234945134388525	0.00118652639344355	0.0126207944888713	NA	NA	NA	gene	CD	blood
C7orf61	4	0.760991737498261	0.358702215917902	0.0338785793539155	0.129438626771295	2.11612052680721e-06	0.454986616303815	29.1170487665437	gene	CD	blood
RNU1-69P	1	0.760957760161432	0.234928556958229	0.0011990632349123	0.0127162538092967	NA	NA	NA	gene	CD	blood
MIIP	7	0.760773595624661	0.232299231558274	0.00105672258959228	0.0116894431674876	2.96429547574917e-14	0.321994963771241	75.5484808625376	gene	CD	blood
MYD88	8	0.760393244600555	0.24289409350837	0.00174476506034232	0.0165931014756162	0	0.416307152308437	94.7883210413816	gene	CD	blood
FES	8	0.759990786246494	0.250441747437607	0.00240854066026319	0.021037164412281	0	0.447162125201483	100.056086168453	gene	CD	blood
CEACAM3	8	0.759657632349351	0.233215695181236	0.00112470440585322	0.0122241440044676	0	0.381688692499431	114.293668836642	gene	CD	blood
STAT5B	8	0.759379507099313	0.279914429717647	0.00666974817565939	0.0430495271930595	0	0.574384971180898	190.27711587936	gene	CD	blood
RN7SL149P	1	0.759204136361911	0.234890249602664	0.00122855924232277	0.0129183267969562	NA	NA	NA	gene	CD	blood
RN7SL617P	1	0.757310417302044	0.234848974172926	0.00126117998373452	0.0131905697338296	NA	NA	NA	gene	CD	blood
RN7SL271P	1	0.756722730809678	0.234836184467208	0.00127146833853098	0.0132510347936231	NA	NA	NA	gene	CD	blood
SLC37A3	8	0.755638108551444	0.16055121207424	2.51976519664182e-06	0.00011796352990648	2.23506491092706e-09	0.16618974545772	54.1118576246655	gene	CD	blood
TLR4	7	0.75557340914677	0.294386109938464	0.0102698976113789	0.058097939152307	0	0.55257642678007	151.160029660923	gene	CD	blood
RN7SKP269	1	0.754483386797613	0.234787534697159	0.00131140159645565	0.0135565358793224	NA	NA	NA	gene	CD	blood
RN7SL678P	1	0.753827922682283	0.234773320107739	0.0013233121194638	0.0136558007413954	NA	NA	NA	gene	CD	blood
LINC01281	1	0.753575947051109	0.263868202727364	0.00429177184636013	0.0317668913099164	NA	NA	NA	gene	CD	blood
RN7SL357P	1	0.75282895649701	0.234751678340427	0.00134166079809375	0.0137870770583559	NA	NA	NA	gene	CD	blood
RN7SL704P	1	0.751559869390218	0.234724223146036	0.00136531693793374	0.0139571708653722	NA	NA	NA	gene	CD	blood
IFNGR2	7	0.751254448640685	0.198752986783256	0.000156929298794812	0.00291454288349178	3.8324864171102e-08	0.221236051541196	45.4365772789712	gene	CD	blood
FFAR2	8	0.750712629887621	0.229538520714614	0.00107346136167508	0.0118112889345986	1.4432899320127e-15	0.367709940046443	84.8686224577093	gene	CD	blood
STX10	8	0.750514873901203	0.147110885235652	3.36624860782217e-07	2.23403406478492e-05	2.02931031985099e-05	0.123721474732099	33.6192017681573	gene	CD	blood
RN7SL457P	1	0.75032431013396	0.234697534711362	0.00138872533330489	0.0141421977136002	NA	NA	NA	gene	CD	blood
BMX	8	0.749873700611817	0.190777803259945	8.47295838146284e-05	0.00180772842100876	4.44089209850063e-14	0.249620508996013	77.505394845937	gene	CD	blood
LOC400927	1	0.749825004277922	0.138217598087488	5.79673710815595e-08	4.93982814434159e-06	NA	NA	NA	gene	CD	blood
PGD	8	0.749659065652353	0.235702155345351	0.00147003141496292	0.0147203418255824	2.22044604925031e-16	0.388883396175718	89.0704903478872	gene	CD	blood
RNU6ATAC11P	1	0.749652923026296	0.234683049700006	0.00140160321360974	0.0142191630366205	NA	NA	NA	gene	CD	blood
RAB43	5	0.749607691522094	0.241946136994708	0.00194672369058678	0.0180036730114033	1.11022302462516e-16	0.273262325974181	80.9708576032597	gene	CD	blood
YBX1P2	2	0.749039768039936	0.119107544962725	3.19994387596593e-10	4.97769047372479e-08	0.895778689777848	0	0.0171598797834795	gene	CD	blood
RNU6-793P	1	0.748666998032428	0.234661800495817	0.00142071831253191	0.0143437906553703	NA	NA	NA	gene	CD	blood
GBA	7	0.748210734707011	0.245607289056085	0.00231622434776419	0.0204741418593708	0	0.381978948018228	122.001114143972	gene	CD	blood
RN7SL30P	1	0.747278469324984	0.234631918322494	0.00144805587989817	0.0145609916645535	NA	NA	NA	gene	CD	blood
PROK2	8	0.746456089576557	0.234495038500523	0.00145632332276565	0.0146129370953277	2.22044604925031e-16	0.384799705553847	88.362873950082	gene	CD	blood
TP53I11	8	0.745779507240681	0.171531997235156	1.37536624385351e-05	0.000457418185172999	1.30140342946561e-12	0.194084712391185	70.2726817297565	gene	CD	blood
LMNB1	8	0.744851263223779	0.164730933147559	6.13671308269546e-06	0.000239600749842293	3.75515271322513e-07	0.164931299193055	42.7334484244298	gene	CD	blood
IRF1	8	0.744607629000017	0.207946711096608	0.000342593944549937	0.00520261465380586	8.54871728961371e-15	0.29531850738597	81.002758928267	gene	CD	blood
GRAMD1A	8	0.744580633272268	0.299023672849031	0.0127729047301286	0.0673084348938069	0	0.660703018632613	168.110442805951	gene	CD	blood
NBEAL2	8	0.744540390803138	0.222153416865127	0.000803839063253004	0.00964485992837618	0	0.34209254407868	92.8668641137642	gene	CD	blood
DGAT2	8	0.744493988845625	0.228549602416455	0.0011240924649321	0.0122220112681227	0	0.365829780775027	98.9491220315782	gene	CD	blood
LPP-AS2	1	0.744341431659072	0.263675573791913	0.00475848527932999	0.0340802599786363	NA	NA	NA	gene	CD	blood
RN7SKP22	1	0.74420418191802	0.2345659412644	0.00151035547553217	0.014986314877032	NA	NA	NA	gene	CD	blood
LIN7A	8	0.743788384108203	0.237993498268369	0.00177656026933754	0.0167973707569838	0	0.399948570934538	107.638881942395	gene	CD	blood
RN7SKP7	1	0.743312970402236	0.234546862432482	0.00152888203567086	0.0151038749491677	NA	NA	NA	gene	CD	blood
LINC01197	1	0.742381999424767	0.263634988186975	0.00486337778373772	0.0345286903747619	NA	NA	NA	gene	CD	blood
FAM129A	7	0.741108828946221	0.273143076046525	0.00666243337524359	0.043021203872647	0	0.466511119963619	106.075625636543	gene	CD	blood
TPD52L2	8	0.740938479153987	0.210963955104885	0.0004444857549361	0.00628850457805853	1.55431223447522e-15	0.311756704848663	84.5966313400803	gene	CD	blood
RN7SL738P	1	0.739537657885091	0.234466277916895	0.00160976097332592	0.0156711829853583	NA	NA	NA	gene	CD	blood
RN7SKP280	1	0.739441170603222	0.2344642233994	0.00161187983552639	0.0156762378976103	NA	NA	NA	gene	CD	blood
RNU6-613P	1	0.738752682336928	0.234449570579112	0.00162707534932356	0.0157792621144373	NA	NA	NA	gene	CD	blood
GLIPR2	8	0.738510073844844	0.245357557377423	0.00261304394799275	0.0222612263317841	0	0.428179520309945	114.531674409763	gene	CD	blood
RN7SL403P	1	0.73776622523186	0.234428598402705	0.00164908218861663	0.0159274035300029	NA	NA	NA	gene	CD	blood
HMGN1P38	1	0.736522799532476	0.234402200304849	0.00167722048394203	0.0161144713163058	NA	NA	NA	gene	CD	blood
LOC100287297	1	0.736058769032883	0.138080531429773	9.78627060734803e-08	7.90429549055033e-06	NA	NA	NA	gene	CD	blood
LOC100289699	1	0.736058769032883	0.138080531429773	9.78627060734803e-08	7.90429549055033e-06	NA	NA	NA	gene	CD	blood
PHF21A	8	0.735625075457384	0.300013222184658	0.0142074328448113	0.0724667809919242	0	0.666319807575923	207.177171146295	gene	CD	blood
RTN2	8	0.735592826244304	0.200500831271067	0.000243713598561821	0.00405959195338104	0	0.281772785763883	99.5185777086535	gene	CD	blood
TMEM158	7	0.735332597518478	0.166673150967344	1.02503450558473e-05	0.000365201489950525	0.000595439814210397	0.136060395011833	23.6900351502185	gene	CD	blood
STX11	8	0.735190174825372	0.257632756800606	0.00432219887764878	0.0319197807090867	0	0.47758583932705	125.89231491731	gene	CD	blood
RN7SKP168	1	0.733765797936988	0.234343817048752	0.00174122806816438	0.0165670243378746	NA	NA	NA	gene	CD	blood
ZNF467	8	0.732854070186864	0.208271204033622	0.000433586878992215	0.00618508211662839	5.6621374255883e-15	0.295634265820549	81.8811666429536	gene	CD	blood
IGHV3-47	1	0.732788775390607	0.263437739372693	0.00540851101952408	0.0370739622228976	NA	NA	NA	gene	CD	blood
NQO2	8	0.732764914681522	0.18650258884261	8.53069843302122e-05	0.00181676907026217	1.23112875449749e-09	0.22600064394976	55.4195019051936	gene	CD	blood
OSCAR	8	0.73263150733073	0.214010595206662	0.000618561482316648	0.0080219265902556	4.44089209850063e-16	0.321171530942763	87.1341943273255	gene	CD	blood
HIST1H3F	6	0.732040293519789	0.188447429641166	0.00010250430097241	0.00209008116982414	0.00021638902235388	0.160479508454411	24.0075480755534	gene	CD	blood
RN7SKP193	1	0.731901123988027	0.234304445955457	0.00178581239392936	0.0168656872410932	NA	NA	NA	gene	CD	blood
YBX1P1	1	0.731019722780944	0.234285868447387	0.00180725781915202	0.0170059765492573	NA	NA	NA	gene	CD	blood
APMAP	4	0.730952496156762	0.275085151682401	0.00787958858026724	0.0485873522351058	0.000220492288059537	0.245641118805939	19.4514947817642	gene	CD	blood
LINC00536	1	0.730333701425511	0.263387648727375	0.00555682078640131	0.0377474433487814	NA	NA	NA	gene	CD	blood
FAM138C	1	0.730208069560579	0.138023006172037	1.21995202620689e-07	9.38915957342472e-06	NA	NA	NA	gene	CD	blood
FAM138F	1	0.730208069560579	0.138023006172037	1.21995202620689e-07	9.38915957342472e-06	NA	NA	NA	gene	CD	blood
RN7SL68P	1	0.730138663785399	0.234267319055149	0.00182893641634759	0.0171522322490981	NA	NA	NA	gene	CD	blood
TDRD9	8	0.729745156925922	0.179116999243037	4.61875458312006e-05	0.00114980004016706	1.13740905582915e-10	0.213285886385422	60.6154336755408	gene	CD	blood
DDIAS	4	0.729366618442293	0.222526598983301	0.00104671246989341	0.011625744848835	0.00497055755845877	0.14402926797456	12.8508286307341	gene	CD	blood
VCY1B	3	0.72931640749528	0.300892158232304	0.0153570947222131	0.0762408957840368	0.0017443457778058	0.219227821352783	12.7027514121144	gene	CD	blood
PLIN3	5	0.729242925471018	0.196121037806478	0.000200543425408496	0.00350533692450047	0.00010150334631398	0.146206306601762	23.4803590671549	gene	CD	blood
GPR42	2	0.729045264743327	0.30824058199732	0.018021182576343	0.0846632738485911	0.124510114909821	0.117679895156187	2.35965008391386	gene	CD	blood
RNU1-72P	1	0.728466832290755	0.234232178589252	0.00187074481207299	0.0174285578123212	NA	NA	NA	gene	CD	blood
RNU1-133P	1	0.727946718143691	0.234221261590978	0.00188393344400473	0.0175221902099776	NA	NA	NA	gene	CD	blood
SHKBP1	8	0.727914769622956	0.208750921457436	0.000488468675734244	0.00672960593560768	1.48514534004107e-12	0.294721734572217	69.9887657649016	gene	CD	blood
CD177	8	0.727602930334936	0.162876217569052	7.92448236420639e-06	0.000295554642429919	2.44390063741662e-09	0.172877757986593	53.9157347033284	gene	CD	blood
IRAK3	7	0.726453517030048	0.332279411698171	0.0287956358935343	0.116103507766738	0	0.726108500024835	198.428851455692	gene	CD	blood
LAMTOR5	4	0.726182377433796	0.279179981192528	0.00929182517953908	0.0543316746774958	0.000148674353508516	0.254906989452381	20.2776344691287	gene	CD	blood
RNU5A-4P	1	0.72487296623194	0.23415689356473	0.00196367370192937	0.0181205294528322	NA	NA	NA	gene	CD	blood
FAM171A2	3	0.723904745349058	0.193452769275861	0.000182544678160818	0.00325962210336141	0.072935379824856	0.0690468431542605	5.23636287548059	gene	CD	blood
RN7SL419P	1	0.723893089760748	0.234136427331236	0.00198975225179011	0.0183266654770142	NA	NA	NA	gene	CD	blood
RN7SL408P	1	0.723834769142236	0.23413521003159	0.00199131459875601	0.018335311369692	NA	NA	NA	gene	CD	blood
IL18RAP	8	0.723620409613201	0.260971382811615	0.00555769469768942	0.0377474433487814	0	0.490173647551855	109.818841039837	gene	CD	blood
BASP1	8	0.723542311203781	0.221500138939293	0.00108864788927661	0.0119292761627776	2.22044604925031e-14	0.337994289731901	78.9820509104733	gene	CD	blood
SEPT5	3	0.723470489383961	0.355363478405407	0.0417643594027172	0.148186358489004	3.30846461338297e-14	0.356862545570579	62.0767332247924	gene	CD	blood
PHTF1	8	0.723070524141752	0.155016669491993	3.09414243894195e-06	0.00013845934201658	6.66324950771013e-09	0.144493210370653	51.7087720260099	gene	CD	blood
RN7SKP15	1	0.72270242456373	0.234111593305895	0.00202187782565165	0.0185528115087885	NA	NA	NA	gene	CD	blood
SLC11A1	7	0.72229721043997	0.231929494349731	0.00184384104499095	0.0172201164938799	0	0.334076863720185	120.839784860489	gene	CD	blood
RN7SKP26	2	0.721509172289251	0.521497593733509	0.1665014713487	0.368895346076267	7.28595662948806e-05	0.510652417567865	15.7350998479176	gene	CD	blood
LPCAT2	8	0.721317804467465	0.248701346232757	0.003727612343619	0.0286739411047615	0	0.442975069223578	141.96482709899	gene	CD	blood
ITPRIP	8	0.720838781597668	0.201492910441645	0.000346910083281631	0.00525301268646962	4.82947015711943e-14	0.280234498475603	77.3267844422646	gene	CD	blood
RNU4-9P	1	0.720465773934621	0.234065046309899	0.0020835440175763	0.0189568205211498	NA	NA	NA	gene	CD	blood
RARA-AS1	2	0.720220473883623	0.436639224349667	0.0990527099150826	0.265271422071728	0.0023643215173913	0.342799464097168	9.24273039712383	gene	CD	blood
MCTP2	8	0.720092588433734	0.271862301988461	0.00807924305576008	0.0494235842362352	0	0.538850664290896	179.067181551195	gene	CD	blood
TSPY4	1	0.719458553600175	0.137918449960663	1.8228593381397e-07	1.32000158968737e-05	NA	NA	NA	gene	CD	blood
TSPY8	1	0.719458553600175	0.137918449960663	1.8228593381397e-07	1.32000158968737e-05	NA	NA	NA	gene	CD	blood
C17orf62	5	0.719270115508907	0.303866588014041	0.017930078429525	0.0844376591106896	1.1723066961622e-11	0.412103674860124	57.1114793511381	gene	CD	blood
SNORA80E	1	0.718641706500631	0.234027185579933	0.0021351351964929	0.0192944442639861	NA	NA	NA	gene	CD	blood
FLOT1	8	0.717677776066818	0.254922645512431	0.00487352573804669	0.0345756893577637	0	0.471486875971429	168.261464086964	gene	CD	blood
RNA5SP44	1	0.717183730146235	0.233996988139385	0.00217722997585533	0.0195213666636617	NA	NA	NA	gene	CD	blood
TNFAIP6	8	0.71641529718477	0.283460238162124	0.0114912977608416	0.0627380044881601	0	0.598324449872107	177.918268997566	gene	CD	blood
METTL9	8	0.716022161421381	0.278222554510203	0.0100658480691564	0.0574298337343681	0	0.57452843981881	190.442873839178	gene	CD	blood
CSTA	8	0.715972726426594	0.259740110481902	0.00584242235358843	0.0392356921018903	0	0.482837941501814	110.047360198364	gene	CD	blood
RN7SL100P	1	0.715876015959756	0.233969951777188	0.00221564635968177	0.0197873642085796	NA	NA	NA	gene	CD	blood
SLC25A44	8	0.715763578996588	0.216041876986293	0.000922752581409004	0.0106471451701039	2.22044604925031e-16	0.320873465853792	88.3816182145141	gene	CD	blood
LPAR2	7	0.715319963497868	0.280952173583472	0.0108947713256421	0.0604979676585589	0	0.497359473020781	112.051709474357	gene	CD	blood
LASS1	1	0.715172543429567	0.137877172230235	2.1367835716677e-07	1.52110016966175e-05	NA	NA	NA	gene	CD	blood
RAB32	8	0.714692098013177	0.182545746472202	9.03518797683968e-05	0.00190619637303167	4.94230212311209e-11	0.215500102790649	62.4246570282303	gene	CD	blood
LINC00911	1	0.713885956524407	0.26305616237803	0.00665131485599896	0.0429588437535961	NA	NA	NA	gene	CD	blood
RNA5SP416	1	0.713711093976073	0.233925294675044	0.00228064273918752	0.0202387251832518	NA	NA	NA	gene	CD	blood
GBGT1	8	0.713658401154895	0.185414661764125	0.000118607879658561	0.00234346213841512	1.54902213278518e-09	0.22202388659629	54.9161770997968	gene	CD	blood
PGS1	8	0.712455155880129	0.164158182633643	1.4244858051835e-05	0.00046636840392422	2.30554708657849e-08	0.166125872106708	48.9645326188826	gene	CD	blood
MXD3	8	0.712420622491545	0.143325238285228	6.67263472018454e-07	3.96314062168537e-05	4.1347778559131e-05	0.115091840803924	31.9581577700236	gene	CD	blood
OPLAH	8	0.711998657723722	0.109793595977329	8.8800488010458e-11	1.61156441204164e-08	0.0027024349027186	0.0581623390525303	21.8441164628331	gene	CD	blood
AGTRAP	8	0.711092332586582	0.216589508935688	0.00102659935870986	0.0114860591827918	0	0.331106567867395	103.838261673321	gene	CD	blood
THOC5	8	0.71088102428725	0.159443545400819	8.25304233851448e-06	0.000305591240242224	1.72254388530746e-09	0.16232709463208	54.6833649280621	gene	CD	blood
CHCHD2P9	1	0.709293219755641	0.233834557988433	0.00241885206190738	0.0211021515193107	NA	NA	NA	gene	CD	blood
TSPO	8	0.709263559853079	0.204554029547552	0.000525586936967825	0.00712915999216915	1.11022302462516e-16	0.29265520433065	90.3923155935162	gene	CD	blood
TNFSF10	8	0.708398072802112	0.163302435972844	1.43816776724055e-05	0.000470324052912927	2.19218920793907e-09	0.164981273045793	54.1543768659751	gene	CD	blood
RNA5SP479	1	0.707978735546376	0.23380766239386	0.0024614626500318	0.0213724163942513	NA	NA	NA	gene	CD	blood
RN7SKP111	1	0.707850936258444	0.233805049995327	0.00246564263394237	0.0213924034624838	NA	NA	NA	gene	CD	blood
RN7SL636P	1	0.707763810204318	0.233803269268953	0.00246849610440372	0.0214036612413992	NA	NA	NA	gene	CD	blood
BATF2	8	0.707744542367751	0.0965134616793418	2.24859840168722e-13	6.58088908017319e-11	0.0465502949882659	0.0333361287725723	14.2719650221673	gene	CD	blood
HDAC4	8	0.706491513003825	0.260238626158978	0.00663191218285681	0.0428523556430748	0	0.489480830970463	143.578845462745	gene	CD	blood
SNORD3B-1	1	0.706420126631992	0.104547730560948	1.40960849552873e-11	3.11597667432666e-09	NA	NA	NA	gene	CD	blood
RN7SKP21	1	0.706144734237115	0.233770215197078	0.00252208745839217	0.0217446836588651	NA	NA	NA	gene	CD	blood
RNU6-76P	1	0.705530033246657	0.233757684439469	0.00254271729962935	0.0218679581009949	NA	NA	NA	gene	CD	blood
NTNG2	8	0.705284930867402	0.240916137309919	0.00341685656606651	0.0269824289665203	0	0.410206232973582	93.9148153018574	gene	CD	blood
SH3BP5L	8	0.705192546421592	0.220285609723425	0.00136825774868144	0.0139821959719271	3.26405569239796e-14	0.335299902797309	78.1585939480453	gene	CD	blood
RN7SL346P	1	0.704789772832881	0.233742607730878	0.00256777026098935	0.0220223003713789	NA	NA	NA	gene	CD	blood
GPR84	8	0.704489620901721	0.265535637120458	0.00797588883164214	0.0490567221025688	0	0.508470496855576	114.312841739204	gene	CD	blood
HIST1H4D	7	0.704381125964804	0.192573973733286	0.000254471644983568	0.00419364706419108	1.77601299143904e-05	0.200404180757015	31.8080031679368	gene	CD	blood
CST7	8	0.704373016987755	0.246800448124352	0.00431700325994179	0.031897435496931	0	0.431239292379768	98.0393568961504	gene	CD	blood
RRAGD	8	0.704160875728972	0.268243687397228	0.00866288603383706	0.0517773757055489	0	0.522710923572861	138.818863688695	gene	CD	blood
RNU6-1043P	1	0.703956787910695	0.233725660288356	0.00259623699324702	0.0221887696515879	NA	NA	NA	gene	CD	blood
OSM	8	0.703730082080294	0.124755212180447	1.69176149955771e-08	1.73302397515668e-06	0.00039086647848352	0.0785666031348694	26.6148846670471	gene	CD	blood
CREB5	8	0.70347875812971	0.234859125659771	0.00274155060997323	0.0230836723043275	0	0.404438414456904	175.61093863966	gene	CD	blood
RNA5SP84	1	0.702891996212531	0.233704024033737	0.00263305486721369	0.0223893280116995	NA	NA	NA	gene	CD	blood
TBC1D3	3	0.702101210051496	0.137967474700066	3.60166713153737e-07	2.3795283970157e-05	0.233305625097424	0.0185597739161886	2.9108119784812	gene	CD	blood
S100A8	8	0.701423953577891	0.249032469447757	0.00485354769902493	0.0345016207004815	0	0.443659826945471	119.166382988505	gene	CD	blood
YIPF1	8	0.701345511362436	0.150231735259655	3.03518296583908e-06	0.000136652954357839	4.46539940468504e-07	0.138397184523511	42.343327539223	gene	CD	blood
RNU6-157P	1	0.701058946619535	0.233666849048814	0.00269758162328528	0.0228030188972361	NA	NA	NA	gene	CD	blood
RNF24	8	0.701006165774005	0.230428084431538	0.00234863081890598	0.0206797682167822	0	0.372211361450881	112.506431333872	gene	CD	blood
RN7SKP213	1	0.700904850658402	0.23366372807479	0.0027030728183042	0.0228428019413561	NA	NA	NA	gene	CD	blood
RN7SL420P	1	0.700196730503318	0.233649394487386	0.00272844101562023	0.0229997301663029	NA	NA	NA	gene	CD	blood
RNU6-449P	1	0.700039461864133	0.233646212942713	0.00273410519283609	0.0230388915647409	NA	NA	NA	gene	CD	blood
LRPAP1	8	0.69928899911992	0.220286527676131	0.00150119739456462	0.0149319832471239	3.1863400806742e-14	0.334644040378462	78.2124850889721	gene	CD	blood
RNU6-447P	1	0.698519276488609	0.0825955500712807	2.74096045071199e-17	1.32105306968742e-14	NA	NA	NA	gene	CD	blood
TUBB8P2	1	0.698485984529941	0.233614822168737	0.00279064773472883	0.023333727372285	NA	NA	NA	gene	CD	blood
HIST2H2BE	7	0.698337022054783	0.200388361553915	0.000492287753110562	0.00676636743405821	2.23238065810705e-08	0.22592549273137	46.6154922530204	gene	CD	blood
RN7SL337P	1	0.698100570651446	0.233607044340598	0.00280484373958663	0.023413516735902	NA	NA	NA	gene	CD	blood
CCDC71L	4	0.697457410602805	0.313147018760973	0.0259304180495498	0.108443000093423	1.00829636571209e-05	0.334706216818581	25.8846095244384	gene	CD	blood
SBNO2	8	0.697223423746365	0.187964905413305	0.000207810348098192	0.00360237277953233	1.00837116434604e-11	0.230814002569368	65.8632679058725	gene	CD	blood
NBPF16	1	0.697135714365453	0.137706034140453	4.13811148499521e-07	2.65496487292416e-05	NA	NA	NA	gene	CD	blood
RN7SL793P	1	0.69682366708571	0.23358130466831	0.0028523588996254	0.0237091749078278	NA	NA	NA	gene	CD	blood
STAT1	8	0.696657380907299	0.213811848118394	0.00112092498256684	0.0121965930745615	0	0.327966755109645	146.299634953737	gene	CD	blood
CR1	8	0.695385850365536	0.272984957636283	0.0108547220172223	0.0603838840693158	0	0.558543700661659	260.651754939435	gene	CD	blood
TSHZ3	8	0.695118966684753	0.258888369375692	0.00725267090710496	0.045757194134954	0	0.482773385048649	128.002955826481	gene	CD	blood
NFIL3	8	0.694627754057581	0.246683672570688	0.00486462049907721	0.0345291749572357	0	0.432095205995635	99.3355165546769	gene	CD	blood
RN7SKP227	1	0.694489695678143	0.23353437123315	0.0029411545180549	0.02424164363073	NA	NA	NA	gene	CD	blood
DRAM1	8	0.694176978457987	0.212908809743693	0.00111238433541775	0.0121259343111638	7.7715611723761e-16	0.311310722803239	86.1314325538012	gene	CD	blood
PPP1R3D	8	0.693713930699811	0.254711398256865	0.00645885057567368	0.0421528430752842	0	0.466902648259562	123.651293197049	gene	CD	blood
RN7SKP261	1	0.692662703104785	0.233497735868576	0.00301245308999879	0.0246839801688864	NA	NA	NA	gene	CD	blood
NCF2	7	0.692611877116246	0.213439459061551	0.00117449015008579	0.0125426844941962	1.12174936006681e-09	0.264361861523242	53.0968753527725	gene	CD	blood
RN7SL655P	1	0.691708095467021	0.233478629914464	0.00305034425770682	0.0249111447712723	NA	NA	NA	gene	CD	blood
RNU6-1319P	1	0.690742082404764	0.116729762218562	3.26978857010443e-09	3.98887070377885e-07	NA	NA	NA	gene	CD	blood
HIST3H2BA	1	0.689218687266022	0.233428922386384	0.00315125506673675	0.0254944686191691	NA	NA	NA	gene	CD	blood
RNU6-1334P	1	0.688613575419249	0.23341686523101	0.00317624923694035	0.0256524068326376	NA	NA	NA	gene	CD	blood
GLTPP1	1	0.688558322903655	0.233415764793716	0.0031785406168536	0.0256579192003529	NA	NA	NA	gene	CD	blood
ETV6	8	0.688314916390938	0.22285392267689	0.00201076822602263	0.0184797079853283	0	0.346214696521553	114.02824016929	gene	CD	blood
TNFSF13B	8	0.688128081845163	0.236489513041065	0.0036170464996	0.0280287736131365	0	0.403892355775907	125.349781223185	gene	CD	blood
FRAT2	8	0.688018143280016	0.189159637540193	0.000275579979364841	0.00441528686284813	4.41692682429107e-10	0.234564202794953	57.6607585727478	gene	CD	blood
LINC00293	1	0.687991726776944	0.26254878425806	0.00878179604101682	0.0522429792808366	NA	NA	NA	gene	CD	blood
IL17RA	8	0.687661024471526	0.287122471240179	0.0166199380942628	0.0801552132498893	0	0.607450513308086	175.240892656067	gene	CD	blood
RN7SL513P	1	0.687574156911661	0.233396177567559	0.00321961373897428	0.0258978505953061	NA	NA	NA	gene	CD	blood
RNU5E-10P	1	0.687550992805979	0.233395716864864	0.00322058639294623	0.0258985886084845	NA	NA	NA	gene	CD	blood
LILRB3	7	0.68738586491931	0.256279252409877	0.00731451331906544	0.0460386837038159	0	0.424645212879789	147.725125050458	gene	CD	blood
RN7SL720P	1	0.687303190275408	0.233390789322349	0.00323100867581132	0.0259681943873299	NA	NA	NA	gene	CD	blood
RPL7AP28	1	0.686692624966364	0.13484719663312	3.53604012740302e-07	2.34143197625335e-05	NA	NA	NA	gene	CD	blood
TPI1P1	1	0.686259310453669	0.23337005017903	0.0032752586381101	0.0262377667467131	NA	NA	NA	gene	CD	blood
RNA5SP77	1	0.68607565125795	0.233366404424875	0.0032831020328324	0.0262862744458803	NA	NA	NA	gene	CD	blood
MBOAT2	8	0.685866710730188	0.163278465284643	2.66214391435233e-05	0.000770344794113764	3.85180554118847e-10	0.170893017485711	57.9594946407215	gene	CD	blood
EDEM2	8	0.685716576014367	0.179170632032186	0.000129624675937137	0.00250721412667883	8.12667777516651e-09	0.205105597309048	51.2708323952733	gene	CD	blood
TBC1D3C	3	0.685233137942887	0.116161796841861	3.65812397598245e-09	4.42587839069481e-07	0.210123400159982	0.0146729065028127	3.12012060207229	gene	CD	blood
GTF2H2D	1	0.685067135870413	0.137593849960904	6.39439898759323e-07	3.82882546303953e-05	NA	NA	NA	gene	CD	blood
RNY1P3	1	0.68499842275833	0.233345039242699	0.00332945942126436	0.026520213217332	NA	NA	NA	gene	CD	blood
SPRY3	5	0.684886066200462	0.229753106566678	0.00287341235540642	0.023816837679433	3.06136834061776e-05	0.214240339199264	26.0713301487145	gene	CD	blood
ARL11	8	0.68462779690098	0.189167510972115	0.000295559002539831	0.00465161630164512	5.47772938119806e-12	0.236850578820205	67.1796907727832	gene	CD	blood
PFKFB4	8	0.684025322377862	0.210047227849169	0.00112782588856658	0.0122264310928678	2.33146835171283e-15	0.301453727816668	83.809075320468	gene	CD	blood
NPEPL1	5	0.683792160215065	0.279998774310574	0.0146010678837087	0.0737960109645927	0	0.351447260078161	87.6986165329492	gene	CD	blood
RGS19	8	0.683521202761728	0.203651191212534	0.000789834205857293	0.00952857023069529	6.21236395659253e-12	0.279461128019459	66.9083453690552	gene	CD	blood
GTF2IP1	3	0.682940410177427	0.137536012010385	6.8510577718658e-07	4.04602519740831e-05	0.068587118676119	0.0341726888249565	5.35930107256543	gene	CD	blood
RN7SKP108	1	0.682831207845692	0.233302151654063	0.00342457375094627	0.0270361085601022	NA	NA	NA	gene	CD	blood
PRMT5	8	0.682686604947761	0.171076403099606	6.59240444339348e-05	0.00151193205907804	1.47126755223326e-12	0.193409076002849	70.0089134886433	gene	CD	blood
RNU6-952P	1	0.68259484621484	0.233297481974644	0.00343509857605254	0.0270857099837469	NA	NA	NA	gene	CD	blood
RN7SKP87	1	0.682241014626946	0.233290494346588	0.00345091038526927	0.0271474659028249	NA	NA	NA	gene	CD	blood
ARRB2	8	0.681887666689069	0.217283936169385	0.00169969579785736	0.0162772170869727	1.11022302462516e-16	0.332381613371751	90.8326277259278	gene	CD	blood
RNA5SP507	1	0.681478677624843	0.233275450968462	0.00348520746190919	0.0273021847535652	NA	NA	NA	gene	CD	blood
SERPINB1	8	0.680717773271021	0.172509495031438	7.94766398854595e-05	0.00172954345864731	8.68105587414902e-12	0.18980907653251	66.1865682593013	gene	CD	blood
ALDOAP2	2	0.679833284772584	0.118487290660553	9.60246837075628e-09	1.05735044981361e-06	0.943097701329071	0	0.00509467844728471	gene	CD	blood
FTH1P4	2	0.679788505892848	0.570624248422996	0.233533193916561	0.453402621749119	1.44516359594782e-05	0.617703626023272	18.8085692131317	gene	CD	blood
RNU6-366P	1	0.679444167895873	0.233235381107091	0.00357829620730251	0.0278079868551843	NA	NA	NA	gene	CD	blood
CLIC1	8	0.679173277566368	0.197876656223831	0.000598471402203654	0.00784093548341686	2.69007038866675e-13	0.265062106500818	73.6541029910004	gene	CD	blood
CMTM2	8	0.677862862508602	0.204725647374966	0.000929368525365348	0.0106995803126289	3.9975800447678e-12	0.282795445568734	67.8584421043403	gene	CD	blood
SLC12A9	8	0.677310863747647	0.238737665988682	0.00455323803045154	0.0330536622655173	0	0.404462214715644	120.454236233978	gene	CD	blood
PLIN5	6	0.676624705095247	0.311616844191098	0.0299058233636685	0.119104742196133	0	0.529424930838821	149.539800309073	gene	CD	blood
TNFSF12-TNFSF13	3	0.676475966560863	0.546463811661983	0.215747432469471	0.431847393423369	7.53286322208169e-13	0.845011346586883	55.8285744078298	gene	CD	blood
C7orf62	3	0.675442595635981	0.290117692346057	0.01990320879166	0.0904368813302698	0.0028961772742907	0.20728552217429	11.6887271856679	gene	CD	blood
RN7SKP102	1	0.675440987040701	0.233156867909023	0.00376824236483572	0.0288957552233099	NA	NA	NA	gene	CD	blood
HIST1H3D	7	0.675320599925432	0.198569122665639	0.00067155892123536	0.00850038770227381	1.27041710484832e-11	0.230226360667701	62.700267220058	gene	CD	blood
RNU1-36P	1	0.675316922391717	0.233154441656956	0.0037742759794409	0.0289344755659876	NA	NA	NA	gene	CD	blood
TBC1D3I	2	0.674386464340219	0.16277612198859	3.42746100376011e-05	0.00092109098272895	0.739374533955689	0	0.110677140637505	gene	CD	blood
DEFA1B	4	0.673830393962986	0.38291049035374	0.0784485833713723	0.227185613782343	0	0.563516193458103	87.3654130290502	gene	CD	blood
RN7SKP20	1	0.673363819618455	0.233116301508107	0.0038704505174408	0.0294643307127808	NA	NA	NA	gene	CD	blood
PADI4	8	0.673000411309768	0.205524716776563	0.00105831411200153	0.0116971559747537	2.22044604925031e-16	0.287368929227939	88.9854779692857	gene	CD	blood
CYP1B1-AS1	3	0.672395797385709	0.305696712579362	0.027838700149331	0.113785316890078	0.000636632849773999	0.237586822567253	14.7186348850811	gene	CD	blood
RNU6-1235P	1	0.672262722078539	0.233094845250204	0.00392566817774518	0.0297921126550615	NA	NA	NA	gene	CD	blood
BCL3	8	0.672020103421846	0.192757550917178	0.000489661652026581	0.00674288176561193	1.66888725061654e-12	0.244307516407087	69.7380317022136	gene	CD	blood
RNU6-176P	1	0.671211739929541	0.233074396468601	0.00397905350232257	0.0300807850265578	NA	NA	NA	gene	CD	blood
RN7SL394P	1	0.67115388746304	0.233073271719944	0.00398201161974307	0.0300954091569271	NA	NA	NA	gene	CD	blood
GRINA	8	0.670685958767149	0.239548240501518	0.00511350740682816	0.0357349935252551	0	0.41365255589134	111.183606018052	gene	CD	blood
ICAM1	8	0.670327013274495	0.247476151334582	0.00675569604620546	0.0434411941740123	0	0.438859657345412	130.452043576485	gene	CD	blood
LOC100287019	1	0.670084491370257	0.137457180075205	1.08885718032052e-06	5.85235851945582e-05	NA	NA	NA	gene	CD	blood
MLKL	8	0.669866797127661	0.216258872742526	0.00195145359612568	0.0180417407943695	0	0.334716480108179	110.761612176346	gene	CD	blood
RN7SKP237	1	0.66959462167583	0.233042991465994	0.00406251255171981	0.0305545840420984	NA	NA	NA	gene	CD	blood
RN7SKP153	1	0.669465702313384	0.233040490885289	0.00406923541860037	0.0305894966266558	NA	NA	NA	gene	CD	blood
TKT	8	0.669405364884493	0.242874402767122	0.00584809564996725	0.0392543406641637	0	0.420450625681232	124.633324842224	gene	CD	blood
KIF3C	7	0.667512165058886	0.234886568902531	0.00448527274204028	0.0328027409492498	7.43849426498855e-15	0.332561173768785	78.4609989553239	gene	CD	blood
RN7SKP170	1	0.667293646945368	0.232998429048735	0.00418406543311118	0.0311987321638793	NA	NA	NA	gene	CD	blood
RPS26P54	1	0.667145921560961	0.232995573036855	0.0041919832719933	0.031224589636641	NA	NA	NA	gene	CD	blood
IGKV2OR22-4	1	0.667126666710359	0.232995200822005	0.00419301632263465	0.031224589636641	NA	NA	NA	gene	CD	blood
FBXL5	8	0.66691815154928	0.24702923985111	0.00693907867636892	0.0443208588062669	0	0.448365514759281	150.737859805486	gene	CD	blood
TRAFD1	8	0.666584014768516	0.218951121638814	0.0023311228911489	0.0205631714802556	0	0.332791180465334	109.743202887337	gene	CD	blood
RNU6-917P	2	0.666279863482873	0.495111623176548	0.178393974219207	0.384394410290358	0.000142304653765413	0.457757142144466	14.4713889554364	gene	CD	blood
LINC00261	1	0.666022266340509	0.262132274465192	0.0110603287882199	0.0610286615107317	NA	NA	NA	gene	CD	blood
KRT18P14	1	0.665711533750615	0.232967872719808	0.00426958922740127	0.0316593914029164	NA	NA	NA	gene	CD	blood
MICAL1	7	0.665033092534041	0.217849400663357	0.00226777881655541	0.0201367252209994	5.29054577924626e-12	0.286640199035255	64.5658681973236	gene	CD	blood
TRIM21	8	0.664970938316864	0.188470151889225	0.000418307444755942	0.006025594745627	5.26596211081198e-10	0.231807525724979	57.2769007508002	gene	CD	blood
MYBPC3	8	0.664404933015557	0.199678219541556	0.000876673380583975	0.0102973221690647	1.92950100341704e-11	0.266747172443826	64.4611818336231	gene	CD	blood
RAC1P4	1	0.663969582337653	0.232934308613249	0.00436562455690943	0.0321435917788974	NA	NA	NA	gene	CD	blood
FURIN	8	0.66392695193036	0.32587326698941	0.0416121992113108	0.147824873950282	0	0.791122063867518	169.720946408451	gene	CD	blood
RN7SL305P	1	0.66359203778563	0.232927045003404	0.00438670093554471	0.032258381066787	NA	NA	NA	gene	CD	blood
RN7SL822P	1	0.663556284287588	0.232926357341404	0.00438870174568817	0.0322650240868298	NA	NA	NA	gene	CD	blood
RNU6-123P	1	0.662170482563682	0.232899730625055	0.00446690706799145	0.0326928224543064	NA	NA	NA	gene	CD	blood
LINC00616	1	0.661745035370614	0.262052680859449	0.0115620400054647	0.0630269434725615	NA	NA	NA	gene	CD	blood
ASAP1	8	0.661276359996326	0.234363219923299	0.00477865814558265	0.0341914211438622	0	0.401232406917385	169.728591420073	gene	CD	blood
RN7SL11P	1	0.661256376001977	0.232882195840486	0.00451919697624607	0.0329593848387036	NA	NA	NA	gene	CD	blood
RNA5SP74	1	0.661239907421761	0.232881880143142	0.00452014420645078	0.0329593848387036	NA	NA	NA	gene	CD	blood
P2RX1	8	0.661160938528167	0.19629298212284	0.000756510196216898	0.00924029903148185	5.0553894404004e-11	0.255915928298089	62.3756045152802	gene	CD	blood
RNA5SP442	1	0.660827735558361	0.232873981363734	0.00454391118814222	0.0330103925698013	NA	NA	NA	gene	CD	blood
ZSWIM8-AS1	1	0.660784438188428	0.262034872624307	0.0116775201583952	0.0634277423294603	NA	NA	NA	gene	CD	blood
FADD	7	0.660774970715809	0.212262145218713	0.0018518740735827	0.0172841580201052	1.18753296085572e-09	0.259110543143896	52.9739777580359	gene	CD	blood
FBXO6	8	0.660603200442024	0.208740754395015	0.00155239515061211	0.0152729899793172	1.23256960193885e-12	0.294597794999729	70.3893142591042	gene	CD	blood
RN7SL643P	1	0.660473682491027	0.232867200079961	0.00456441914077742	0.0331016265287981	NA	NA	NA	gene	CD	blood
SLC16A3	8	0.660446761032437	0.21476337923943	0.00210340363159666	0.01910412936946	0	0.318177086030731	110.401180349608	gene	CD	blood
LILRA5	8	0.659203254691262	0.175145100270322	0.000167380847802561	0.00306604169806561	2.22044604925031e-16	0.20760170532171	88.3942546710823	gene	CD	blood
CFLAR	7	0.659051107911785	0.322485126030595	0.0409867932638464	0.146452567082777	0	0.67737481710891	265.263708707939	gene	CD	blood
RNU6-1255P	1	0.658782243893748	0.232834850888044	0.0046635799191567	0.0335887431708003	NA	NA	NA	gene	CD	blood
IFITM1	8	0.658025484327783	0.251765324110329	0.00895817460428528	0.052977693830323	0	0.451866856626038	121.54258665811	gene	CD	blood
GRN	8	0.657990148288262	0.225031179587709	0.00345569782825155	0.0271723766115527	0	0.36244031854089	124.152320453684	gene	CD	blood
RN7SKP48	1	0.657407536509468	0.232808617066408	0.00474563583677816	0.0340130896151336	NA	NA	NA	gene	CD	blood
CYP4F3	6	0.657142502489441	0.170351492649201	0.000114520726372786	0.00227647691369838	2.16532284325055e-08	0.141458389742231	44.1441128700873	gene	CD	blood
RN7SKP165	1	0.656573980594774	0.232792735400446	0.00479603850551884	0.0342625848448579	NA	NA	NA	gene	CD	blood
CTDP1	8	0.656572812514039	0.190051575430731	0.000550887871564017	0.00737863481730392	4.03010957938932e-14	0.248838294716011	77.7138626234377	gene	CD	blood
BEST1	8	0.655667949159605	0.357871808210143	0.0669319410426004	0.204001561958579	0	0.972285107268131	270.265142616377	gene	CD	blood
RNU2-72P	1	0.655630393138673	0.232774780323693	0.00485369128732583	0.0345016207004815	NA	NA	NA	gene	CD	blood
SCARF1	8	0.655439406682728	0.15763080114198	3.20952128607576e-05	0.000884347945741588	2.54420440271019e-09	0.158301114693167	53.8273997697228	gene	CD	blood
SMLR1	1	0.655345396632245	0.261934505087867	0.0123513548909783	0.0658559727592969	NA	NA	NA	gene	CD	blood
FRAT1	8	0.655196323467825	0.179968244030416	0.000271980341108641	0.00437554673103053	5.3686166623379e-11	0.216384928804191	62.2452535238725	gene	CD	blood
RN7SKP204	1	0.654734969798237	0.232757764339837	0.00490899285496591	0.0347769614303609	NA	NA	NA	gene	CD	blood
MKNK1	8	0.654362300663946	0.247340878647501	0.00815488385577197	0.0497517296865939	0	0.446899677941136	149.607317465803	gene	CD	blood
RNA5SP352	1	0.654130511756948	0.232746290097909	0.00494665283859613	0.0349116178972341	NA	NA	NA	gene	CD	blood
ST6GALNAC2	8	0.654096392381599	0.16073239114124	4.71192644365454e-05	0.00117002227570476	7.23246020295498e-07	0.157140851279475	41.2550395712144	gene	CD	blood
POR	8	0.653619354252829	0.20119784565701	0.00115958161394276	0.0124467686929234	1.20166099293328e-11	0.271050660321706	65.4845987970477	gene	CD	blood
TBC1D2	7	0.653507041101331	0.198842336374366	0.00101419578239614	0.0113655003705146	2.97562582352029e-08	0.222354096287844	45.9889211631281	gene	CD	blood
GBP5	8	0.653363379264195	0.221731836348254	0.00321249392950263	0.0258618076471461	0	0.342280303120604	93.8111753740561	gene	CD	blood
LINC00689	1	0.653316834544242	0.261897274311679	0.0126115615036956	0.0667350446739832	NA	NA	NA	gene	CD	blood
RN7SL87P	1	0.652771659262307	0.232720532049115	0.00503229077591923	0.0353473221481504	NA	NA	NA	gene	CD	blood
LINC00520	1	0.652760498632607	0.261887082966238	0.0126837859387446	0.0669676520018216	NA	NA	NA	gene	CD	blood
CDA	8	0.652745381176709	0.186925437199303	0.000479401401037472	0.00663890776754672	8.96548391082774e-10	0.22611557333091	56.1137528409194	gene	CD	blood
LRP10	8	0.651714215253607	0.247404086119236	0.00843334135324476	0.0508804095599006	0	0.435459247097718	130.084436699059	gene	CD	blood
SLC25A48	2	0.651246426522146	0.174080340017952	0.000183239774932875	0.00326896200426367	0.649722214754046	0	0.206250522525163	gene	CD	blood
UPP1	8	0.651114807268925	0.219586888658613	0.00302505173284729	0.0247458322052617	0	0.343995044967169	104.774155883044	gene	CD	blood
TBC1D3P2	1	0.650974367801176	0.164537434640319	7.60906945997638e-05	0.00168278287117661	NA	NA	NA	gene	CD	blood
MMP25	8	0.650867381848287	0.171511128824498	0.000147703673577033	0.0027800819482489	2.14342987803207e-11	0.194786782056436	64.2337767478182	gene	CD	blood
RN7SL794P	1	0.650762173016559	0.232682533728556	0.00516144485302566	0.0359674042851279	NA	NA	NA	gene	CD	blood
CYTH4	8	0.650537096300272	0.255758421224239	0.0109728956252802	0.0607538853829073	0	0.4709794269957	139.711074151817	gene	CD	blood
CDKN2D	8	0.650512564330896	0.180875806351614	0.000322577421323325	0.00497313905973034	4.13792333731067e-11	0.218521761400025	62.8096777177822	gene	CD	blood
PRKCD	8	0.650358544498444	0.232448252057804	0.00514418031468218	0.0358816804686206	0	0.387725215707569	103.695990447952	gene	CD	blood
FAM160B1	8	0.650302996431877	0.130813741594674	6.65352400719914e-07	3.95978959132904e-05	9.58992205091214e-07	0.101535356123594	40.6166787102331	gene	CD	blood
RNU6-544P	1	0.649955648061523	0.232667313974984	0.00521413709777526	0.0362315575393881	NA	NA	NA	gene	CD	blood
TAP1	8	0.64982737282438	0.215364044801129	0.00255000392413099	0.0218954776195827	3.33066907387547e-16	0.322874711923932	88.1421188365472	gene	CD	blood
RNASEL	7	0.649672737886061	0.178055890720547	0.00026356946475132	0.0042774764879708	1.08495257222785e-09	0.180367502911905	53.168792513341	gene	CD	blood
RN7SL764P	1	0.649550867572117	0.23265968219081	0.00524076907531999	0.0362793997679321	NA	NA	NA	gene	CD	blood
DNAJC5	8	0.649376220387261	0.173490427892192	0.000181829766371261	0.00325367932520698	8.55826520762548e-12	0.191231359063596	66.2173050485574	gene	CD	blood
FCAR	8	0.648981882331385	0.21540201960711	0.00258775501279924	0.0221355825942093	0	0.332208183977112	142.992802867018	gene	CD	blood
LINC01120	1	0.648866017894997	0.261815973257673	0.0131999510145036	0.0689917439691389	NA	NA	NA	gene	CD	blood
LINC01343	1	0.648813481231533	0.261815016762793	0.0132070421635194	0.0690042721889941	NA	NA	NA	gene	CD	blood
KRT18P65	1	0.648501095190863	0.232639910635002	0.00531042334862461	0.0366407994483839	NA	NA	NA	gene	CD	blood
RN7SKP77	1	0.648383403987692	0.232637695911838	0.00531828538266339	0.0366676256210837	NA	NA	NA	gene	CD	blood
RNU6-1032P	1	0.648116200928393	0.232632669075797	0.00533617501850149	0.0367408771765676	NA	NA	NA	gene	CD	blood
RN7SL309P	1	0.647877694243123	0.232628183757202	0.00535219025867822	0.0368080452877519	NA	NA	NA	gene	CD	blood
RNU6ATAC10P	1	0.647602335377023	0.232623007348125	0.00537073517964588	0.0368838155294531	NA	NA	NA	gene	CD	blood
RNA5SP426	1	0.647522855463224	0.232621513611026	0.00537609901899711	0.0369120296960567	NA	NA	NA	gene	CD	blood
RN7SKP181	1	0.647239558476792	0.232616190770792	0.00539525802005317	0.0370003699065927	NA	NA	NA	gene	CD	blood
CA4	8	0.646769145953066	0.116165082328782	2.58164309799743e-08	2.51325520136173e-06	0.00118530589615218	0.0646385160751125	23.9022557104076	gene	CD	blood
RN7SKP231	1	0.646520459079809	0.232602689594287	0.00544417286893743	0.0372229493829675	NA	NA	NA	gene	CD	blood
CTRL	7	0.646201690900638	0.199345889651205	0.00118856425810675	0.012633329424562	5.61687955047407e-06	0.220041056385758	34.4054909546521	gene	CD	blood
SEPT3	2	0.645904615005389	0.260444924599731	0.0131380682185812	0.0687661039035584	0.049952065231376	0.101793787480637	3.84306713489689	gene	CD	blood
PLEKHO2	8	0.64558545592832	0.193873120347368	0.000868653475474163	0.0102358365446655	9.80175940412664e-11	0.249025727213887	60.9386928803644	gene	CD	blood
ST3GAL2	8	0.64537278194351	0.215273369651166	0.00271827188480304	0.022931762815842	0	0.319672832541789	98.4044931150373	gene	CD	blood
CKAP4	8	0.64478894608377	0.2018288922776	0.00139961402473781	0.0142136968315343	4.06341627012807e-14	0.2750455356288	77.6952891064235	gene	CD	blood
RNU6-518P	1	0.644363536193023	0.232562278451554	0.00559335499950841	0.0379307247021267	NA	NA	NA	gene	CD	blood
C14orf178	3	0.643980112539154	0.499170334842161	0.197015617496552	0.40897341415894	3.17868062982285e-08	0.70112896313109	34.5284290617334	gene	CD	blood
TLR6	7	0.643815669310107	0.258113616440757	0.0126201865230362	0.0667671061030258	0	0.422716180779361	113.989862417167	gene	CD	blood
RN7SL818P	1	0.643787333918808	0.164438745916404	9.03822361906851e-05	0.00190619637303167	NA	NA	NA	gene	CD	blood
DUSP3	8	0.643284639534268	0.103611340506064	5.34479646743475e-10	7.81208184556915e-08	0.00479437007811112	0.0461657845783517	20.3855775276883	gene	CD	blood
RNU6-1055P	1	0.643053299044455	0.232537792951204	0.00568580662381375	0.0384370463877039	NA	NA	NA	gene	CD	blood
KIF1B	8	0.642918300268556	0.147395228158351	1.28957583179299e-05	0.000433297479482444	6.44068909316786e-10	0.137244055160247	56.836976693476	gene	CD	blood
NATD1	3	0.642821154516738	0.153021783243813	2.65917833185636e-05	0.000770276925245961	0.710669869644654	0	0.68309455073999	gene	CD	blood
GOLGA6L2	3	0.642768887637004	0.154781645461678	3.28509039225362e-05	0.000892621603810133	0.175947945257857	0.0312405901870632	3.47513418654322	gene	CD	blood
AARD	1	0.64275101962977	0.232532150712233	0.00570733465935874	0.03855598322269	NA	NA	NA	gene	CD	blood
RN7SKP124	1	0.642559238502245	0.232528572299129	0.00572103202234609	0.038639637366638	NA	NA	NA	gene	CD	blood
CHPF2	6	0.641552701416711	0.260881205243772	0.0139256475481414	0.0714634382816122	8.88178419700125e-16	0.362152589479683	79.9326374872789	gene	CD	blood
MAEA	7	0.641416450935448	0.230480267954187	0.00538661061348395	0.036966935582733	2.40918396343659e-14	0.326737424112527	75.9865854943923	gene	CD	blood
FBXL13	8	0.641388237315974	0.181839338374322	0.000419939939850067	0.00604614800763563	5.93244342539379e-11	0.214957143617875	62.0286643569922	gene	CD	blood
TOM1	8	0.641030085421766	0.186420014836528	0.00058465844454819	0.00769026514114792	7.18358705853461e-12	0.234782993717901	66.5950661061004	gene	CD	blood
GAPDH	8	0.64080416909283	0.184053432954507	0.000498389847666592	0.00684064496797284	0	0.233355935907179	108.159949032026	gene	CD	blood
DHRS7B	8	0.640545601680586	0.167542666397993	0.000131742074321276	0.00253648787494794	1.44012903269264e-07	0.172783475128715	44.8843715502002	gene	CD	blood
CTSA	8	0.640471991978484	0.196706662076589	0.00113003664794215	0.0122413697308399	4.54061233057246e-11	0.256858512540851	62.6084170644684	gene	CD	blood
RN7SKP125	1	0.640360684926881	0.232487622212795	0.00588023456959902	0.0393981076449889	NA	NA	NA	gene	CD	blood
LRRC4	7	0.639826683723474	0.246623305159224	0.00947705023138184	0.0550860570981863	2.39919195621496e-13	0.369938403266744	71.1285474645815	gene	CD	blood
C10orf54	5	0.639317338938389	0.289153789485803	0.0270362417028228	0.111701167237632	5.91748872125208e-14	0.372851442844733	68.0293982805945	gene	CD	blood
LINC00687	2	0.638831347152479	0.173787567761175	0.000236982295518593	0.00398357889550979	0.537682504215225	0	0.3798519063445	gene	CD	blood
RNA5SP264	1	0.638792689799128	0.232458498214418	0.00599625763525027	0.0399478754761745	NA	NA	NA	gene	CD	blood
RN7SKP185	1	0.63862204779689	0.232455332791876	0.00600901051353757	0.0400097960110943	NA	NA	NA	gene	CD	blood
KCNJ2	8	0.638597035110989	0.238226301545316	0.00734832876736584	0.0461844247294557	0	0.399680594409982	92.6216769929954	gene	CD	blood
RN7SL297P	1	0.638519845138757	0.232453437308849	0.00601666054400464	0.0400207888456498	NA	NA	NA	gene	CD	blood
GAPDHP27	1	0.638518906554083	0.232453419902893	0.00601673084006028	0.0400207888456498	NA	NA	NA	gene	CD	blood
RBP7	8	0.638510826810173	0.182658608037616	0.000472906006793502	0.00657062221159214	2.56057852698888e-09	0.215734911022987	53.8133096452861	gene	CD	blood
B3GNT8	8	0.638202172108237	0.136208465474739	2.79303258757326e-06	0.000128196074539761	0.000137544667733858	0.10057745127217	29.1205251298214	gene	CD	blood
RN7SL448P	1	0.638075535738741	0.232445200351954	0.00605002208030128	0.0401876749120781	NA	NA	NA	gene	CD	blood
HCCAT5	1	0.637748532079338	0.261615214959342	0.0147796095245787	0.0743525787247948	NA	NA	NA	gene	CD	blood
RN7SL177P	1	0.637632676646751	0.232436995697423	0.00608344400794093	0.0403640834650109	NA	NA	NA	gene	CD	blood
GMPR2	8	0.63740218267027	0.194973979237558	0.0010786523653159	0.0118488772916267	3.66373598126302e-15	0.263240251288538	82.7859956133117	gene	CD	blood
MIR133A1	1	0.636736491219622	0.232420409009384	0.00615159802621685	0.0406511535110756	NA	NA	NA	gene	CD	blood
PGM5-AS1	1	0.636399284710493	0.261591076113763	0.0149824927031897	0.0749252058979039	NA	NA	NA	gene	CD	blood
RN7SKP224	1	0.636186145459943	0.232410234132088	0.00619379860573199	0.0408840770113428	NA	NA	NA	gene	CD	blood
RN7SKP47	1	0.635982135432892	0.232406464485367	0.00620950963922176	0.0409693858602154	NA	NA	NA	gene	CD	blood
SELP	8	0.635767356383399	0.185611910938663	0.000614232005351342	0.00797985901782124	1.00108765721529e-09	0.224119937219971	55.8724017485095	gene	CD	blood
RPL7P48	1	0.635217019092572	0.232392337081215	0.00626875907833798	0.0413139468511851	NA	NA	NA	gene	CD	blood
RNU6-608P	1	0.635166019963188	0.232391395987602	0.00627272679137064	0.0413215701694593	NA	NA	NA	gene	CD	blood
TECPR2	8	0.635083843890404	0.153505937694763	3.51578850314266e-05	0.000939674381749038	2.86779652691749e-07	0.140798326775358	43.3397262187364	gene	CD	blood
UBALD2	4	0.634700854700674	0.295201686637564	0.0315505986678258	0.123540241278555	4.283676698702e-05	0.291750495793895	22.8770819624485	gene	CD	blood
C10orf11	5	0.634238152355663	0.220939042480625	0.00409631788274262	0.0307380668077164	4.10716668419742e-06	0.197305885155055	30.3739692809696	gene	CD	blood
PADI2	8	0.634189488593677	0.179438722836565	0.000408863535567935	0.00590982691528874	5.95823390625583e-12	0.208390679840144	66.9984125200114	gene	CD	blood
NAMPT	8	0.634041210442696	0.260387578883403	0.0148921918167144	0.0746259484253286	0	0.503496597973314	192.298960124186	gene	CD	blood
CNIH4	8	0.633459122887973	0.157933180592327	6.04797318654415e-05	0.00142248329347518	6.69089894600461e-10	0.151492607366926	56.7536800806003	gene	CD	blood
RNU6-803P	1	0.632766961745571	0.2323472069407	0.00646200216803762	0.0421528430752842	NA	NA	NA	gene	CD	blood
RN7SL8P	1	0.631825263718145	0.23232990490581	0.00653772171438342	0.042473235428886	NA	NA	NA	gene	CD	blood
SIPA1L2	8	0.631721131706522	0.128813827948096	9.38372297558097e-07	5.21515038718489e-05	3.10652442183645e-05	0.0879059170388111	32.6270357867594	gene	CD	blood
APOL2	7	0.63157559616423	0.188749733056609	0.000819566535838136	0.00979880282783294	3.74145159298678e-14	0.21298433304384	75.0558394113541	gene	CD	blood
FAM138D	1	0.631510364926149	0.232324124659731	0.00656322320369853	0.0425581742807095	NA	NA	NA	gene	CD	blood
RN7SL314P	1	0.631364001198509	0.232321438955945	0.00657510727087362	0.0426070429278564	NA	NA	NA	gene	CD	blood
MICU1	4	0.631149608711882	0.295047017563638	0.0324235821615108	0.125428067835318	4.22181386522391e-05	0.291477506576639	22.9073970244346	gene	CD	blood
ZDHHC19	7	0.63114733448144	0.219063534668869	0.00396270459963004	0.0299880348080111	9.81998493632119e-09	0.277612779616144	48.4020863668885	gene	CD	blood
FAM53C	8	0.630311406777294	0.203309875683004	0.00193357478353017	0.0179113326031143	5.08204589522165e-12	0.278621847975273	67.3412887724325	gene	CD	blood
ANKRD20B	1	0.630154267250531	0.137107081301274	4.3052621878302e-06	0.000181410979851917	NA	NA	NA	gene	CD	blood
LOC375010	1	0.630154267250531	0.137107081301274	4.3052621878302e-06	0.000181410979851917	NA	NA	NA	gene	CD	blood
MPP1	8	0.629998336530604	0.238647747408151	0.00829385446717048	0.050286517082865	0	0.401569463946089	93.5181725306783	gene	CD	blood
C7orf49	5	0.629817590889583	0.228192904550948	0.00577973497404585	0.0388908868391311	1.37939473077164e-06	0.214018115357129	32.6946055830447	gene	CD	blood
RN7SL538P	1	0.629633064301618	0.232289721965613	0.00671715820029188	0.0432820964792949	NA	NA	NA	gene	CD	blood
RNU6-695P	1	0.629391511038354	0.232285302420672	0.00673720399656399	0.0433801571395053	NA	NA	NA	gene	CD	blood
GBP6	8	0.629251670818727	0.157010811752382	6.13138586524686e-05	0.0014375019492684	2.50336995577527e-09	0.1572525547407	53.8629355285296	gene	CD	blood
STEAP4	8	0.628888539485673	0.283803264410934	0.0266962068364272	0.110787113453605	0	0.592066068791368	154.974423095917	gene	CD	blood
RNY3P9	1	0.628495213595363	0.232268917528853	0.0068120659538262	0.0436899517981	NA	NA	NA	gene	CD	blood
IGKV2D-18	1	0.628323512068462	0.164265995628486	0.000130752444792924	0.00251908379876275	NA	NA	NA	gene	CD	blood
IFNAR1	8	0.627983501311584	0.160631785008259	9.2502758342439e-05	0.00193289345790171	8.27197421671144e-10	0.159092284844425	56.2898734796609	gene	CD	blood
MLL	1	0.627958787591654	0.13708843045743	4.63457538183032e-06	0.000191371511553106	NA	NA	NA	gene	CD	blood
RNA5SP443	1	0.627869049101521	0.232257484010155	0.00686481759472098	0.0439611494848175	NA	NA	NA	gene	CD	blood
CC2D2B	7	0.627793952441957	0.240371304649571	0.00900754987686246	0.0531557539903164	7.7715611723761e-16	0.354904874179835	83.2636894271492	gene	CD	blood
MSL3	8	0.627472901377719	0.1741690320132	0.00031496977160477	0.00488402493944106	5.55111512312578e-16	0.207817939251807	86.9765258568066	gene	CD	blood
TMEM185B	8	0.627423696144332	0.193769089512611	0.00120372150169812	0.0127483473162553	6.11732886568461e-13	0.256244095591643	71.8932546134423	gene	CD	blood
MARC1	3	0.626875934343771	0.345723813465105	0.0697967362929226	0.209799648701882	8.89474727153727e-05	0.314782474812622	18.6549291133493	gene	CD	blood
SRXN1	7	0.626373335666606	0.223275478196979	0.00502567499911594	0.0353142554909198	8.42238860876421e-08	0.289775452616095	43.7141472210512	gene	CD	blood
PPIAP24	1	0.626269196829694	0.232228320543622	0.0070013050291011	0.0446020298711966	NA	NA	NA	gene	CD	blood
DSC2	8	0.625792242321255	0.135036902339552	3.5826620718728e-06	0.000156741465644435	4.58517508516998e-07	0.106396524529019	42.2836789143298	gene	CD	blood
PRRG4	8	0.625189318255193	0.156838507501903	6.71405379502342e-05	0.00153136680817447	2.68463407060437e-09	0.155512663033025	53.7093869844317	gene	CD	blood
MT1P3	1	0.625041272268858	0.232205984884678	0.00710774582563389	0.0451457353606225	NA	NA	NA	gene	CD	blood
HIST1H2BK	8	0.624766155991636	0.162973534147872	0.0001263103779774	0.00246294384866998	1.54815071873315e-09	0.172625840082256	54.9174107013751	gene	CD	blood
C12orf50	3	0.624174672343564	0.441646976329578	0.157570860938723	0.355996565864785	1.19904811035632e-06	0.539327212753595	27.2679651146371	gene	CD	blood
RN7SL223P	1	0.624014893191301	0.232187347280711	0.00719785219925622	0.0454796592860806	NA	NA	NA	gene	CD	blood
CAMP	8	0.623992957969489	0.219382711318549	0.00445073916551807	0.0325988369372774	2.44249065417534e-14	0.332475106248407	78.780130046336	gene	CD	blood
AP5B1	4	0.623866113108012	0.237934267503052	0.0087412775136275	0.0520651456443777	0.00195557492715381	0.172014791518329	14.8433016151473	gene	CD	blood
ARG1	8	0.623015697004553	0.207653840877561	0.00269748453683881	0.0228030188972361	0	0.294508067403613	98.8013201995506	gene	CD	blood
PYCARD	8	0.622692207733975	0.159911102947989	9.86087876806285e-05	0.00202876022240061	2.66131068293873e-08	0.162025635147299	48.646284735705	gene	CD	blood
RNVU1-6	1	0.621842627905423	0.232147998091031	0.00739201924881922	0.0463775855559721	NA	NA	NA	gene	CD	blood
RAB27A	8	0.621712031898448	0.261105155563974	0.0172620043103569	0.0824122309485605	0	0.507187358090021	204.842025633162	gene	CD	blood
RNA5SP228	1	0.621530127496723	0.232142348089316	0.0074203434603538	0.0465155858708745	NA	NA	NA	gene	CD	blood
RN7SKP85	1	0.620647928907162	0.232126412539712	0.00750084093534656	0.0468902240057812	NA	NA	NA	gene	CD	blood
SPX	4	0.620541218777104	0.277007624432058	0.0250805798927417	0.106019992645091	0.000125344025439289	0.250659074745485	20.6349977482695	gene	CD	blood
RNF149	8	0.620420199276856	0.193829144383668	0.00137017489152511	0.013992060371948	4.56634730028327e-13	0.257274649751791	72.5202427341581	gene	CD	blood
LTBR	8	0.620010757799722	0.176072269222099	0.000429367711001172	0.00614576957323975	2.05679917542057e-12	0.199394593853327	69.2887417144662	gene	CD	blood
SOX2-OT	1	0.619944215411393	0.261300624078484	0.0176666101942166	0.0837064205817836	NA	NA	NA	gene	CD	blood
RN7SL148P	1	0.619887990502462	0.232112702702336	0.00757082293186563	0.0472072522156627	NA	NA	NA	gene	CD	blood
SIAH2	8	0.61978614846316	0.186729144902419	0.000902848017843848	0.0105076819103709	8.17588108326106e-10	0.225967080009013	56.3154307882036	gene	CD	blood
RNU6-971P	1	0.619769710991767	0.23211057029244	0.00758176878806857	0.0472354317374901	NA	NA	NA	gene	CD	blood
LINC00469	1	0.6197123362018	0.232109536046798	0.00758708359959493	0.0472465090241499	NA	NA	NA	gene	CD	blood
IL18R1	8	0.619501821471045	0.235965571454951	0.00865495864627283	0.0517712684029341	1.11022302462516e-16	0.392341501898307	90.9586401537811	gene	CD	blood
CDK14	5	0.61884179485782	0.241138590367534	0.0102780260186474	0.058121555096794	6.47690789890021e-11	0.24662283186646	53.5693546348812	gene	CD	blood
RN7SL817P	1	0.61852841316626	0.232088214837787	0.00769751841552466	0.0477139028919302	NA	NA	NA	gene	CD	blood
FNTB	4	0.618399176837191	0.335951353422814	0.0656596331550058	0.201376300308488	0	0.41312588127062	92.3062252780601	gene	CD	blood
TLR8	8	0.618003989060748	0.239464950248766	0.0098580200111752	0.0565513733324002	0	0.419747278659571	142.379008366934	gene	CD	blood
C9orf84	5	0.617615195377843	0.305401141601604	0.0431445347296366	0.15125796816734	1.33226762955019e-15	0.420615976394587	75.8215066003923	gene	CD	blood
LAMTOR1	4	0.617580505381926	0.305918685999837	0.0435107771452769	0.152233350954557	1.97989719800118e-05	0.316986029676624	24.4833579497633	gene	CD	blood
ZBTB7B	7	0.617517252208745	0.251991089938133	0.014263738542554	0.0726362713619034	0	0.389454178073073	90.735840574002	gene	CD	blood
QPCT	8	0.617425252697277	0.221232734899629	0.00525713891508809	0.0363670315537859	0	0.346918867565153	94.5095061772887	gene	CD	blood
CHCHD2P6	1	0.617042925453064	0.232061517676723	0.00783816343142628	0.0483816932361815	NA	NA	NA	gene	CD	blood
RN7SL117P	1	0.616957713772157	0.232059988107554	0.00784630208243801	0.0484217634810406	NA	NA	NA	gene	CD	blood
JAK2	8	0.616792882628295	0.283480784990984	0.0295714350696412	0.118242148211335	0	0.591317568464929	173.107851099958	gene	CD	blood
SAMD9L	7	0.616047674734546	0.273447085954453	0.0242657466780451	0.103528218304241	0	0.468546587101706	122.208335414834	gene	CD	blood
NMI	8	0.615962741456598	0.220922154299536	0.00530110025494649	0.0366085908552157	1.21014309684142e-14	0.337885196887427	80.2729727045876	gene	CD	blood
RN7SL415P	1	0.615900225366989	0.232041022688954	0.00794794916344156	0.0489258177146528	NA	NA	NA	gene	CD	blood
NPL	8	0.615899567609764	0.272981516011167	0.0240584132830222	0.10300238102823	0	0.553599947901284	199.737005333168	gene	CD	blood
NAV2-AS4	1	0.615633352071255	0.261225737476579	0.018437630933635	0.0860559373628938	NA	NA	NA	gene	CD	blood
RNU6-1013P	1	0.615537156981982	0.232034518421613	0.00798312453786347	0.0490704288967564	NA	NA	NA	gene	CD	blood
ACSL4	7	0.615315612936515	0.288787973162348	0.033115269979215	0.127332566126868	0	0.55019780997193	207.158712204591	gene	CD	blood
EIF4E3	8	0.615208095997578	0.168572188090424	0.000262727604947194	0.00427459412587023	3.47277762102749e-13	0.185798128329407	73.1071842441038	gene	CD	blood
JUNB	8	0.615137119353771	0.216748885199366	0.00453947002472789	0.0330103925698013	7.59392548843607e-14	0.322210842011448	76.3577360410676	gene	CD	blood
GMFG	8	0.615037781604351	0.226082828473484	0.00652011974904044	0.042400247870336	2.1094237467878e-15	0.356014642602569	83.95977178336	gene	CD	blood
TLR1	8	0.614551391423563	0.220927213319194	0.00540763865157115	0.0370739622228976	1.28785870856518e-14	0.337791695602789	80.1449074852863	gene	CD	blood
RNU6-1265P	1	0.614424784819367	0.232014613332893	0.00809178330304566	0.0494591328710067	NA	NA	NA	gene	CD	blood
ARPC1B	7	0.614351091422552	0.208822740014586	0.00326127208211318	0.0261574338937399	2.84785028892287e-09	0.251247004908506	51.0849288180747	gene	CD	blood
SSXP1	1	0.614246950805682	0.232011434302829	0.0081092793217039	0.0495248882546935	NA	NA	NA	gene	CD	blood
BAGE5	2	0.614050087967264	0.20592765809326	0.00286490978950251	0.0237786402290657	0.248679808703736	0.0257164956704352	1.33070515514171	gene	CD	blood
NSUN7	8	0.613307258225837	0.140706825248891	1.30801559582402e-05	0.000438991535584773	3.76525413847695e-07	0.119403856998682	42.7274017778343	gene	CD	blood
RN7SKP79	1	0.612702409736829	0.231983860363267	0.00826269823530744	0.0501962509423569	NA	NA	NA	gene	CD	blood
TRABD2B	2	0.61218080158034	0.17341897464856	0.00041545261417726	0.00599034176400758	0.703068666288459	0	0.145299242752328	gene	CD	blood
RPS7P4	1	0.611536776012186	0.231963094674124	0.0083802314657548	0.0507056606489383	NA	NA	NA	gene	CD	blood
WASIR1	1	0.611450532861379	0.231961559755313	0.00838898793076398	0.0507481985935105	NA	NA	NA	gene	CD	blood
GNB2	8	0.611120615101244	0.20136438542836	0.00240616079098252	0.0210288725490149	1.11520792600572e-11	0.270422778213295	65.6458462391029	gene	CD	blood
RNU6-1199P	1	0.610536551297863	0.231945305781796	0.00848230154134926	0.0510500850185606	NA	NA	NA	gene	CD	blood
PTPRJ	8	0.610284213379348	0.254504868146865	0.0164881299127746	0.0798181362477732	0	0.465158530129908	138.821950445609	gene	CD	blood
NUCB1	8	0.609835181720213	0.211333029748183	0.00390594388953686	0.0296884049514953	1.33226762955019e-15	0.304301558480003	84.9503691511384	gene	CD	blood
TMEM120A	8	0.609508676014515	0.123614872232761	8.19326804656548e-07	4.68827054097772e-05	0.00123588841035649	0.0760257195753085	23.7988632185131	gene	CD	blood
RNU6-1131P	1	0.609399810861908	0.231925122671451	0.00859968014782633	0.051492993145844	NA	NA	NA	gene	CD	blood
PINK1	7	0.608727210706742	0.239337188660568	0.0109783407505586	0.060761147979372	0	0.355059821895231	92.9330926700028	gene	CD	blood
RN7SL788P	1	0.608413888859579	0.231907646420074	0.00870268418507099	0.0519181700140278	NA	NA	NA	gene	CD	blood
PDLIM7	8	0.608231854449765	0.208742842907324	0.00357075241847065	0.0277725188103273	0	0.31065146130241	146.599061289654	gene	CD	blood
ODF3B	8	0.608194125094394	0.185519999545016	0.0010442654137502	0.0116161010171695	6.94999613415348e-14	0.233320589154421	76.5477736197523	gene	CD	blood
RNU6-384P	1	0.608093950119012	0.231901981050053	0.00873635094633172	0.0520463460632528	NA	NA	NA	gene	CD	blood
OXER1	8	0.607934051179326	0.177886403564671	0.000631896100603483	0.00815170923990452	8.58227433564451e-09	0.202652441811644	51.1504515110892	gene	CD	blood
TICAM2	3	0.607382752370328	0.266668243656604	0.0227461360103374	0.0990280466020907	0.00245510515265568	0.167163177434412	12.0191713732279	gene	CD	blood
MCTP1	8	0.607241303410592	0.209052456687933	0.00367568002884875	0.0283635151832423	0	0.3099637294433	108.758495352997	gene	CD	blood
RN7SL400P	1	0.606925244121409	0.133881296956796	5.80668641094029e-06	0.000229766595533842	NA	NA	NA	gene	CD	blood
RN7SKP132	1	0.60665029651495	0.231876452649983	0.0088897478793801	0.0526826421394426	NA	NA	NA	gene	CD	blood
C9orf66	5	0.606541903785391	0.269145179854265	0.0242222027821677	0.103435934165248	5.18829423867828e-12	0.31720180383251	58.7980338486347	gene	CD	blood
TCN1	8	0.606500981955918	0.223680829387167	0.00669882006857579	0.0431802916062548	4.55191440096314e-15	0.3476311666803	82.3791332142686	gene	CD	blood
OR9G9	2	0.606374883356551	0.162048279037941	0.000182605360688307	0.00325962210336141	0.745942424550456	0	0.104972242300639	gene	CD	blood
C11orf72	2	0.605881184737003	0.549560758440956	0.270251910357997	0.494424776883953	4.05938912297898e-05	0.568541832367566	16.8434169056155	gene	CD	blood
EHD1	8	0.605682995607023	0.259838179923385	0.0197533194594684	0.0901082377204612	0	0.487506405961948	165.508401816315	gene	CD	blood
CECR6	8	0.605617452487508	0.207048954094125	0.00344460169883427	0.0271199182516496	1.57518442733817e-12	0.289919971504782	69.8622473120481	gene	CD	blood
LOC283070	1	0.60522871460084	0.0968327209323262	4.09796181072214e-10	6.21031325954798e-08	NA	NA	NA	gene	CD	blood
NRBF2	7	0.605067245391507	0.278356959278138	0.0297269375338777	0.118617258889251	0	0.488452905535475	112.077971931133	gene	CD	blood
RN7SL259P	1	0.604748915791071	0.231842918489989	0.00909552983313337	0.0535459705835244	NA	NA	NA	gene	CD	blood
ATG7	8	0.604302793253741	0.156598799063977	0.000113887555293136	0.00226849195502587	2.69163757948832e-09	0.149309212408541	53.703663544491	gene	CD	blood
CD59	8	0.604266253538099	0.175168340809385	0.000561351929755088	0.0074779097121883	2.44249065417534e-15	0.203657182016962	83.6648010394584	gene	CD	blood
RNU6-545P	1	0.603923039118313	0.231828384002451	0.00918625797146373	0.0538858707823291	NA	NA	NA	gene	CD	blood
ZYX	8	0.603764460104447	0.230770345050917	0.00888884140407085	0.0526826421394426	0	0.383648073988404	119.092229478904	gene	CD	blood
HOMER3	8	0.603574809460569	0.241323890555261	0.0123808754389543	0.0659416191857351	0	0.415009656871093	125.191212936689	gene	CD	blood
KLHL2	8	0.603089971957028	0.163121226882574	0.000218000218224307	0.00372957610705369	4.01673681982295e-07	0.162583520528465	42.5818446162874	gene	CD	blood
NLRP12	8	0.602923787508562	0.216411099336088	0.00533609968242838	0.0367408771765676	0	0.335997817316806	116.388887766843	gene	CD	blood
CKLF	6	0.602833635858785	0.311543840013888	0.0529917509457071	0.174610643415475	0	0.550676969737292	176.708217306847	gene	CD	blood
RALB	8	0.60274658904035	0.194620447611194	0.0019546594316315	0.0180656986136329	5.51447776331315e-13	0.25312125269659	72.1157294576914	gene	CD	blood
CRISP3	7	0.602578014172088	0.29805868123964	0.0432098585387047	0.151437497842817	0	0.565394958405647	105.924889774998	gene	CD	blood
IGLV4-3	2	0.601693119321021	0.497268721512556	0.226280462215383	0.444797410477084	0.000672434372996022	0.452730952936703	11.5639338084379	gene	CD	blood
IMPDH1	8	0.601478191932493	0.171032034809673	0.000436852689140616	0.00621658715427594	2.23954188527387e-12	0.196689608944429	69.1056739440116	gene	CD	blood
OSTM1-AS1	1	0.60103729147169	0.26097590521867	0.0212767343195345	0.0946061689344092	NA	NA	NA	gene	CD	blood
RNU6-1049P	1	0.601016706852419	0.231777386599852	0.00951213560703299	0.0551917874179534	NA	NA	NA	gene	CD	blood
SFXN5	8	0.600528909732058	0.243878649216483	0.0138007301170114	0.0710778486225089	0	0.424980538394725	136.498506050935	gene	CD	blood
RNA5SP482	1	0.600492830872585	0.231768219129018	0.00957198403389191	0.0554187338708984	NA	NA	NA	gene	CD	blood
FERMT3	8	0.60008797456485	0.236078137520461	0.0110250433632406	0.0609278712179088	0	0.400883519153586	107.373474711825	gene	CD	blood
ALOX5	8	0.600050391010056	0.269559499876841	0.0260114620242271	0.108676687498897	0	0.542200975592597	213.895410044047	gene	CD	blood
RNU1-61P	1	0.600029974947258	0.231760125817773	0.0096251465147551	0.0556279354302732	NA	NA	NA	gene	CD	blood
GPR27	8	0.599756289931809	0.177876834646541	0.000746921041299681	0.00917654768667389	2.16355044990735e-10	0.203610307929314	59.2166559524963	gene	CD	blood
PSMB3P2	1	0.599667093479489	0.231753784786262	0.00966701402027944	0.0558150456001994	NA	NA	NA	gene	CD	blood
RHBDF2	8	0.5990642747042	0.201782977147057	0.00298912215767641	0.0245681273233677	0	0.287143822330347	96.6632822050257	gene	CD	blood
LINC00698	1	0.598678364880471	0.260936069417986	0.0217704700130517	0.0961726418735287	NA	NA	NA	gene	CD	blood
UPB1	7	0.598606917996809	0.196861191210475	0.00235984707143594	0.0207412567713652	2.0105028752937e-12	0.221142977928778	66.6225488387755	gene	CD	blood
PQLC1	8	0.598552737651338	0.122259603390559	9.79303442019871e-07	5.39167063583974e-05	0.000369801435016526	0.0756961681119093	26.7488664793321	gene	CD	blood
RNU6-951P	1	0.598476271105137	0.231733001954981	0.00980557263429156	0.05636047613845	NA	NA	NA	gene	CD	blood
RNU6-876P	1	0.598448495658488	0.231732517674715	0.00980882591920918	0.0563681552042122	NA	NA	NA	gene	CD	blood
EMILIN2	8	0.598231993489887	0.240042652504612	0.012695796058586	0.0669998930393873	0	0.409026870083588	122.091052899298	gene	CD	blood
TREML2	8	0.597256912335805	0.17683474432463	0.000731516179941151	0.00903637634044952	1.15387397414679e-08	0.199698247077107	50.4966812359389	gene	CD	blood
MYADML2	3	0.59716743837818	0.107388559982258	2.68524552452197e-08	2.55489380003061e-06	0.620939338625627	0	0.95304377038514	gene	CD	blood
NFAM1	7	0.597037754957894	0.216265959881555	0.00576839023876427	0.0388434890104603	1.73194791841524e-14	0.286698494488269	76.6805279562828	gene	CD	blood
HMGN2P9	1	0.596644356192299	0.23170110748852	0.0100222571196165	0.0572700406835227	NA	NA	NA	gene	CD	blood
PLXDC2	8	0.59659565825335	0.224943660679065	0.00799690717447007	0.0491243357562516	3.88578058618805e-15	0.35050851749744	82.7140673651683	gene	CD	blood
RN7SL288P	2	0.596187778716764	0.417560459359732	0.15335291157542	0.350967088499789	0.00109644593951075	0.317708218059146	10.6571773248889	gene	CD	blood
RNU6-881P	1	0.596130475202985	0.231692177362683	0.0100838179097666	0.057501090317068	NA	NA	NA	gene	CD	blood
ACTL9	3	0.596121153478292	0.221714242973917	0.00717327236906519	0.0453926404757892	0.0308128322752542	0.104062649718899	6.9596480869126	gene	CD	blood
YBX1P10	1	0.595960583625785	0.231689226636066	0.0101042457193908	0.0575818616301781	NA	NA	NA	gene	CD	blood
UBTD1	8	0.595897247620861	0.150796942470163	7.76131022234624e-05	0.00170285463087298	6.20834875109111e-06	0.133286233401959	36.3565106989943	gene	CD	blood
RN7SKP166	1	0.595859762423098	0.231687475923815	0.0101163862734318	0.0576398752788558	NA	NA	NA	gene	CD	blood
KIAA0040	8	0.595639486962053	0.238996190708391	0.0126934815716775	0.066999705243684	0	0.40556554767787	110.334707804994	gene	CD	blood
NCF1B	6	0.595340842355592	0.223383813299767	0.00769647750682726	0.0477139028919302	1.69217573287028e-09	0.251651009598797	49.5759758398335	gene	CD	blood
LHFPL2	8	0.594927708357628	0.166106172655493	0.000341481890375288	0.00519006622277349	1.94742884707111e-07	0.168436051594935	44.2084086163691	gene	CD	blood
RN7SL435P	1	0.594913633192661	0.231671060628083	0.0102309639535684	0.0579976091358934	NA	NA	NA	gene	CD	blood
RN7SL63P	1	0.594706666975508	0.231667473096731	0.0102561846005755	0.0580650543533448	NA	NA	NA	gene	CD	blood
UBXN2B	8	0.594423070472959	0.266353257322221	0.0256341749864996	0.107525288144256	0	0.515916503703578	137.051451293738	gene	CD	blood
STX3	8	0.593773681325284	0.20248777954566	0.00336361159217563	0.0267198543123381	5.55111512312578e-16	0.278476827607736	86.9903365658743	gene	CD	blood
LINC00593	1	0.593606445013558	0.260850928721083	0.0228667298760385	0.0993442410087769	NA	NA	NA	gene	CD	blood
RN7SKP211	1	0.593479410337794	0.231646224463246	0.0104069011718812	0.0586765809272951	NA	NA	NA	gene	CD	blood
TEX26-AS1	1	0.593245016612589	0.260844888131206	0.0229466911819973	0.0995327118251286	NA	NA	NA	gene	CD	blood
RNA5SP371	1	0.593209594059887	0.231641558508591	0.0104403053834228	0.058824258005487	NA	NA	NA	gene	CD	blood
FNDC3B	8	0.592951098193165	0.159176460647934	0.000195223882113187	0.00343276443428689	2.66342503607575e-13	0.163297488004348	73.6751911265866	gene	CD	blood
C2orf70	3	0.592940796243396	0.198518437302681	0.00281886553898567	0.0235038703477535	0.0610452150087432	0.0754339913138757	5.59228091946465	gene	CD	blood
LILRA6	5	0.592487509058098	0.21311437594931	0.00543356972246868	0.037194667531105	4.67359484446206e-12	0.207300452014086	59.0141246230913	gene	CD	blood
RN7SL687P	1	0.592449960035004	0.231628432987886	0.0105348746425944	0.0592095802890986	NA	NA	NA	gene	CD	blood
DAPP1	8	0.592339804426536	0.275564070803388	0.0315905236194263	0.123637033334815	0	0.565280837286932	204.548154535312	gene	CD	blood
C9orf72	5	0.591911531115494	0.272376017458894	0.0297696956195102	0.118723394841123	1.69864122767649e-14	0.326744054610696	70.5976131573614	gene	CD	blood
CLSTN2-AS1	1	0.591152338556194	0.260809982568619	0.023414570804679	0.10087754713622	NA	NA	NA	gene	CD	blood
UBAP1	8	0.59105769995772	0.253887660630908	0.0199105924225172	0.0904368813302698	0	0.462035948567786	124.316194967859	gene	CD	blood
STAT5A	8	0.59097089678806	0.240320836319054	0.0139289159522144	0.0714677362993199	0	0.408814447402344	94.2762751652086	gene	CD	blood
RN7SKP62	1	0.590921554690724	0.231602072781672	0.0107275122503078	0.0599461987654671	NA	NA	NA	gene	CD	blood
LTA4H	8	0.590849937015698	0.24608974161255	0.0163524305518126	0.079399084760246	0	0.431383766625456	99.5698132694828	gene	CD	blood
FOSL2	8	0.590724425633918	0.17930314007761	0.000985769296157357	0.0111382080349832	9.14823772291129e-14	0.207646518443771	75.9601000296193	gene	CD	blood
AKIRIN2	8	0.590404348028549	0.241627009514093	0.0145474464998523	0.073638933728591	0	0.415070809716183	125.659918306198	gene	CD	blood
RN7SKP45	1	0.5902585177737	0.231590657716818	0.0108120705972864	0.0602606399166292	NA	NA	NA	gene	CD	blood
VAV1	8	0.590137961031571	0.242460253628415	0.0149347471347491	0.0747841289013436	0	0.417583599485918	95.5889531644562	gene	CD	blood
GBP1	8	0.589414772739748	0.139776540318478	2.47753821058656e-05	0.000732792991863631	2.04490387956113e-08	0.118562829361806	49.2304244371289	gene	CD	blood
RNU1-108P	1	0.589298775757478	0.23157415618406	0.0109355402663835	0.0606382697381413	NA	NA	NA	gene	CD	blood
RNU6-1132P	1	0.589140030424545	0.231571429236608	0.0109560855514575	0.0606985468669893	NA	NA	NA	gene	CD	blood
RNY1P5	1	0.588910273374223	0.231567483685191	0.0109858834182738	0.0607914497453886	NA	NA	NA	gene	CD	blood
TSEN34	8	0.58889216182743	0.14959154277161	8.26209647389247e-05	0.00178213966494819	4.06382661743976e-07	0.137890576867099	42.5555988318056	gene	CD	blood
CHL1-AS1	1	0.588763395448898	0.260770280447481	0.023959026703893	0.102666577043354	NA	NA	NA	gene	CD	blood
ABTB1	8	0.588571562866521	0.190808244709165	0.00203810091691315	0.0186609053121292	0	0.251188096827057	101.083274349135	gene	CD	blood
RNU6-702P	1	0.588017310368131	0.231552163066628	0.011102393978334	0.0611713611250036	NA	NA	NA	gene	CD	blood
RN7SL395P	1	0.587801512651734	0.231548463948669	0.0111307181314905	0.0612585385746575	NA	NA	NA	gene	CD	blood
RNY4P9	1	0.587274902318164	0.231539442457182	0.0112001127879742	0.0615597898609912	NA	NA	NA	gene	CD	blood
RNU1-19P	1	0.587028403720507	0.231535222286539	0.0112327300338046	0.0616814088520462	NA	NA	NA	gene	CD	blood
DDAH2	8	0.586547154906108	0.151028384881334	0.000102883831828947	0.00209135008830693	3.51325679659453e-09	0.139720660312281	53.1181463923869	gene	CD	blood
APBB1IP	8	0.586353029656087	0.270202497338463	0.0300030302474596	0.11937868307962	0	0.532799831795486	157.417570531748	gene	CD	blood
FAM182A	2	0.58586320954772	0.138573349614733	2.35966210872369e-05	0.000705870954605102	0.21232556101285	0.0171144620579106	1.55549839469127	gene	CD	blood
CLEC5A	8	0.58576538056688	0.255512678173261	0.0218762287530132	0.0965005177274911	0	0.469108362483362	107.793506911652	gene	CD	blood
VTI1BP2	1	0.58547811473961	0.23150871947086	0.0114398496973681	0.0625035460142394	NA	NA	NA	gene	CD	blood
CLEC18C	4	0.585146674672582	0.252309729270692	0.0203863532217762	0.0919685107749302	0.000150718586429344	0.207783481383453	20.2490329863567	gene	CD	blood
SLC25A37	8	0.585043958648535	0.281758841943834	0.0378570043095082	0.139039537398017	0	0.587062620277821	239.751576361461	gene	CD	blood
PERM1	2	0.585017907190527	0.173129811326445	0.000727312487707504	0.00899578760563762	0.89824258861351	0	0.0163537307454584	gene	CD	blood
RNU1-91P	1	0.584912914304769	0.231499073821571	0.0115162178368417	0.0628314773465539	NA	NA	NA	gene	CD	blood
LINC01305	1	0.584692295712185	0.260702978992367	0.0249127697208796	0.105535118029102	NA	NA	NA	gene	CD	blood
SMCO4	4	0.584517748923219	0.170453279022159	0.000605371576632927	0.00788216313242164	0.0512041778952821	0.0679934955634805	7.76161095474266	gene	CD	blood
RNA5SP119	1	0.584463961061092	0.231491418387177	0.0115772079373486	0.0630665023824439	NA	NA	NA	gene	CD	blood
LRRN1	8	0.58440723110566	0.151671667452983	0.000116628180490901	0.00230900236123399	5.52477652393524e-06	0.135244444718755	36.624481367142	gene	CD	blood
GCA	8	0.58431900724756	0.239594072389978	0.0147366348259806	0.074213268907816	0	0.406432504922203	94.0892969287957	gene	CD	blood
S1PR4	8	0.584193054942709	0.219026379086586	0.00764800134444047	0.0474870622020169	2.4980018054066e-14	0.331765938526383	78.7315177421256	gene	CD	blood
ZNF787	8	0.584103349460533	0.133227746138432	1.16387645676411e-05	0.000398346540499007	3.30685690673738e-05	0.0970971886609457	32.4810297539742	gene	CD	blood
DLG3-AS1	1	0.583663700299978	0.260686045912801	0.0251590004487491	0.106244558057056	NA	NA	NA	gene	CD	blood
RNA5SP384	1	0.583502388154755	0.231475040822759	0.0117088230108268	0.0635714490338518	NA	NA	NA	gene	CD	blood
ETV7	8	0.58329051953308	0.101347993835395	8.64758854357632e-09	9.66688605251497e-07	0.0107640847808212	0.042914685959783	18.2811037771438	gene	CD	blood
SNORD115-23	1	0.582968384068801	0.231465956781568	0.0117824986611585	0.0638312717936412	NA	NA	NA	gene	CD	blood
GRB10	8	0.58295223447356	0.115169537052243	4.15561236168961e-07	2.65597833551466e-05	1.94890779836587e-06	0.0744507449905361	39.0064931732039	gene	CD	blood
RN7SL124P	2	0.582727616617057	0.428064978092948	0.173416864841987	0.378307919147763	0.000815871806366442	0.335410568994327	11.2047735852937	gene	CD	blood
CASP1	8	0.582669924591914	0.214369046341223	0.00656640826134303	0.0425694383425546	0	0.329427389236207	150.348316690817	gene	CD	blood
ACTN1	8	0.582650914990973	0.233680516370367	0.0126538549309865	0.0668986396279451	0	0.385772217648231	125.883570771124	gene	CD	blood
ZNFX1	8	0.582338124775678	0.243839042680861	0.016930799540044	0.0812678377922112	0	0.421987648842657	97.6512192916201	gene	CD	blood
RN7SKP119	1	0.582140619378359	0.231451891260475	0.0118975340911474	0.064271036881049	NA	NA	NA	gene	CD	blood
RGS14	8	0.582067452305942	0.231974810004153	0.0121010475857148	0.0649453813472097	0	0.379656590497765	115.363137278693	gene	CD	blood
RN7SL445P	1	0.581890104457923	0.231447638238783	0.0119325483577444	0.0643159397767231	NA	NA	NA	gene	CD	blood
REM2	8	0.581872152725242	0.199360971243386	0.00351509665266364	0.0274564006243052	1.53612678133186e-11	0.266726750609729	64.9540772437013	gene	CD	blood
RN7SL111P	1	0.581720693207619	0.231444763117064	0.0119562796814733	0.0643799675156255	NA	NA	NA	gene	CD	blood
RN7SKP172	1	0.58127990613423	0.231437286162424	0.0120182259916056	0.0645900208289936	NA	NA	NA	gene	CD	blood
CARD16	8	0.579176093904644	0.243145251629159	0.0172181081349041	0.0823109559619806	0	0.433011386682016	164.776231501112	gene	CD	blood
RN7SKP140	1	0.579082652435422	0.231400095682769	0.0123313734485684	0.0657971650431779	NA	NA	NA	gene	CD	blood
C2orf80	3	0.578538117761499	0.39991875684558	0.147998024129526	0.343339338823292	1.28876861830163e-05	0.434418809605832	22.5184765238642	gene	CD	blood
RNU5A-5P	1	0.578408364929848	0.231388709813495	0.0124289408299888	0.0661111971318947	NA	NA	NA	gene	CD	blood
RNU6-977P	1	0.578305538648474	0.231386974628231	0.0124438806816558	0.0661693058492823	NA	NA	NA	gene	CD	blood
SH3GLB1	8	0.57829393449185	0.197648658093499	0.0034349636755443	0.0270857099837469	2.88657986402541e-15	0.262505617569739	83.3069537773332	gene	CD	blood
RNU6-708P	1	0.577669352760985	0.231376245612205	0.012536675110384	0.0664823680096121	NA	NA	NA	gene	CD	blood
LINC00320	1	0.577515636699464	0.260585433457751	0.0266761794279986	0.11077396542135	NA	NA	NA	gene	CD	blood
LOC100290215	1	0.57741551374894	0.136676411342415	2.39269557825361e-05	0.000713945885043878	NA	NA	NA	gene	CD	blood
RN7SKP207	1	0.57726241789636	0.231369388753585	0.0125963584840115	0.0666665957569648	NA	NA	NA	gene	CD	blood
C16orf72	5	0.577200535183211	0.272676173629549	0.0342769465413906	0.130553469143268	1.63202784619898e-14	0.327649172142702	70.6780171393662	gene	CD	blood
RNY4P18	1	0.576317126987674	0.23135347845383	0.0127359927670118	0.067175849901354	NA	NA	NA	gene	CD	blood
TACC3	8	0.576257505207671	0.234256835821316	0.013896066731737	0.071361460596169	1.11022302462516e-16	0.386155700887953	89.8468083268871	gene	CD	blood
RNA5SP19	1	0.575676884705706	0.231342716653209	0.0128313596097924	0.0675697604384555	NA	NA	NA	gene	CD	blood
HNF1A-AS1	1	0.575526427483862	0.231340189288535	0.012853864287368	0.067629011918351	NA	NA	NA	gene	CD	blood
CARS2	8	0.575313882084395	0.077353710263016	1.0265213825407e-13	3.24513211254802e-11	0.0873905703760552	0.0171889481376778	12.4260348963445	gene	CD	blood
RN7SL291P	1	0.575211471015005	0.231334900732289	0.0129010894840929	0.0678397479578486	NA	NA	NA	gene	CD	blood
SUB1P3	1	0.575002595326031	0.231331394949511	0.0129324951089605	0.0679684226320053	NA	NA	NA	gene	CD	blood
PRR20A	1	0.574407080559509	0.136652939378114	2.62934362147279e-05	0.000764616246006923	NA	NA	NA	gene	CD	blood
SMIM22	1	0.574357409884013	0.260534148665646	0.0274865362823686	0.11297667428073	NA	NA	NA	gene	CD	blood
RN7SL304P	1	0.573819242627586	0.231311556522469	0.0131117263143176	0.068643167168159	NA	NA	NA	gene	CD	blood
TTC26	8	0.573804185368867	0.127229447858672	6.48291256902716e-06	0.000250456806214715	1.51670496238987e-05	0.0861242201357577	34.295050715537	gene	CD	blood
RN7SL263P	1	0.573581613237609	0.231307577485008	0.0131479870919904	0.0687690483018178	NA	NA	NA	gene	CD	blood
RN7SL160P	1	0.573561306929673	0.231307237534842	0.0131510899047532	0.0687707670294911	NA	NA	NA	gene	CD	blood
ORAI2	8	0.573190540432693	0.178638007791226	0.00133350127812006	0.0137224142725691	2.17603712826531e-14	0.207506193941451	79.0255755394105	gene	CD	blood
TNNI2	8	0.573039546993643	0.133762131990843	1.83547030148678e-05	0.000575910638886994	0.000197966789908133	0.0964562081923962	28.2515457214176	gene	CD	blood
MAGEA2B	3	0.572811269768049	0.100552841675676	1.22206308949463e-08	1.31438868272031e-06	0.307881169317887	0.00591118030212593	2.35608276871372	gene	CD	blood
RN7SL221P	1	0.572677455842269	0.23129245206427	0.0132867850767225	0.0692854702475422	NA	NA	NA	gene	CD	blood
RNU6-57P	1	0.572636228878581	0.231291762934061	0.013293145278771	0.0693063435353549	NA	NA	NA	gene	CD	blood
NLRX1	8	0.572600179334658	0.18746198926793	0.0022544590477613	0.0200366070145654	3.35287353436797e-14	0.240047805919432	78.1023766291339	gene	CD	blood
RNU6-778P	1	0.572535019355614	0.231290071365767	0.0133087708186762	0.0693065480711631	NA	NA	NA	gene	CD	blood
USB1	4	0.572403187378122	0.219093735988975	0.0089857729144209	0.0530698520859732	0.00537384392762219	0.139156770117068	12.6833759332572	gene	CD	blood
TBKBP1	8	0.572135852838645	0.177551125655139	0.00127133763510005	0.0132510347936231	8.72923344719112e-09	0.201416064323611	51.1129751494634	gene	CD	blood
RNY4P24	1	0.572044655719141	0.23128187971765	0.0133847120997667	0.0696478824306446	NA	NA	NA	gene	CD	blood
TFE3	8	0.571708497891325	0.17450017636815	0.00105190499600316	0.0116634583101503	3.24851257005321e-12	0.194772359606011	68.305260255503	gene	CD	blood
RNU6-1139P	1	0.571654290607823	0.23127536338078	0.0134454462233014	0.0698526451608166	NA	NA	NA	gene	CD	blood
LINC01142	1	0.571554324476997	0.26048885800497	0.0282238837449599	0.114781594646456	NA	NA	NA	gene	CD	blood
VNN1	7	0.571393268307047	0.179942806948636	0.00149621833461049	0.0149062012864659	3.31383055440782e-08	0.176055128490729	45.7540274739385	gene	CD	blood
PPP1R3B	8	0.571218075464612	0.143272107019575	6.69294056428313e-05	0.00152892348554719	3.18328136073021e-08	0.125173509013092	48.2487949736274	gene	CD	blood
PLP2	8	0.571183023751649	0.228048621400898	0.0122571032376385	0.0655023351251319	1.11022302462516e-15	0.361922915970499	85.3952506138299	gene	CD	blood
TRIM43B	2	0.571007198843802	0.363892130384177	0.116609238593424	0.29490852599111	9.65310129896757e-06	0.251356625210048	19.5788680848856	gene	CD	blood
FAM198B	5	0.570612474066513	0.212935779987508	0.00736794189592218	0.0462660170312072	2.25276270748864e-07	0.183858668156643	36.5283720896281	gene	CD	blood
RNU6-1	2	0.57045638010017	0.806955124212491	0.47961337281374	0.687735119773884	0.000162841604669062	1.21330285917394	14.2175852465292	gene	CD	blood
MMP8	7	0.570394742625315	0.255617559770588	0.0256521284703272	0.107579867951153	0	0.403390295575161	95.0747635806357	gene	CD	blood
S100A11	8	0.570274164728925	0.255892170654652	0.0258423858488238	0.108197969802823	0	0.468515230264034	126.578170263615	gene	CD	blood
RNU6-1298P	1	0.570205278804585	0.231251212430481	0.0136730683676891	0.0706514963361291	NA	NA	NA	gene	CD	blood
RNA5SP28	1	0.570161808351383	0.23125048880841	0.0136799504317144	0.0706713306435431	NA	NA	NA	gene	CD	blood
IFI30	8	0.570105709058444	0.234689199635215	0.0151324125926564	0.0754311512757034	1.11022302462516e-16	0.385617232237944	89.7683470677242	gene	CD	blood
LRRK2	8	0.569913105069881	0.218516230338191	0.00910452263649847	0.0535560155088145	0	0.338467506215032	92.5993232950639	gene	CD	blood
RENBP	8	0.569849711446206	0.191189447646466	0.0028773124602681	0.0238424425963591	1.82118431446554e-10	0.241581886393891	59.5916698536293	gene	CD	blood
SNX10	8	0.569531141718093	0.231789533765699	0.0140061878510348	0.0717390109443247	2.22044604925031e-16	0.376743154904473	88.5622277969062	gene	CD	blood
OR5G5P	1	0.569149009392834	0.231233644432454	0.0138411794833246	0.0712039679457119	NA	NA	NA	gene	CD	blood
FPR1	8	0.569106441711685	0.278173797234321	0.040769511068748	0.145977788992959	0	0.565459777253262	149.957570912283	gene	CD	blood
FGF13-AS1	1	0.569080812771656	0.260449069941954	0.0288889606205291	0.116347320855282	NA	NA	NA	gene	CD	blood
SLC40A1	8	0.569029588014901	0.145996829071826	9.71717344216137e-05	0.00200903585934982	9.39276045830439e-08	0.13030874379814	45.8397128764235	gene	CD	blood
FCER1G	8	0.569025054220744	0.284935756047433	0.0458219998918623	0.157840280822584	0	0.593860279916778	155.877200053728	gene	CD	blood
CD55	8	0.568532610078494	0.269443935957855	0.0348564681642066	0.131940281193211	0	0.529996286517094	157.533550607181	gene	CD	blood
RNU2-17P	1	0.568058721510997	0.231215543403459	0.0140166572552144	0.0717676285794679	NA	NA	NA	gene	CD	blood
MSRA	8	0.567443455094054	0.160403983764751	0.000403797246947907	0.00584521864119569	3.07606591309906e-08	0.157849463049249	48.3248621903064	gene	CD	blood
SNORD89	5	0.567328279577795	0.422143601021738	0.178973452466926	0.385058141421707	0	0.852596166144259	138.700424822319	gene	CD	blood
RN7SKP24	1	0.567082729918999	0.231199368171199	0.0141754375860168	0.0723412367694659	NA	NA	NA	gene	CD	blood
RN7SL480P	1	0.567024834243423	0.231198409497237	0.014184907133479	0.0723769992579457	NA	NA	NA	gene	CD	blood
LINC00599	1	0.566751237280829	0.260411749457095	0.0295279155587466	0.118164576374619	NA	NA	NA	gene	CD	blood
PIM3	8	0.566424236552182	0.180501758355335	0.0017007363217962	0.0162818781702404	1.34547928354323e-12	0.220986852445067	70.2010850678217	gene	CD	blood
ST13P5	1	0.566364878665235	0.231187488163286	0.0142932544281733	0.0726730135527331	NA	NA	NA	gene	CD	blood
LOC284890	1	0.566134927710695	0.136589011218747	3.40101796410991e-05	0.000915658682644976	NA	NA	NA	gene	CD	blood
GPR141	6	0.56566748584039	0.183636142219954	0.00206742744831191	0.0188530914951521	2.30035017301233e-06	0.159061406807955	34.0751704246907	gene	CD	blood
MCU	4	0.56558479259983	0.280240095993709	0.04356886448225	0.152364055641507	0.000109392218568982	0.25847663222611	20.9197894158328	gene	CD	blood
RNU6-1184P	1	0.565516229813456	0.23117346215832	0.0144336756114159	0.0731764205855541	NA	NA	NA	gene	CD	blood
CDIPT-AS1	1	0.565203542936698	0.260387036633469	0.0299592600692683	0.119285244587823	NA	NA	NA	gene	CD	blood
YTHDF3-AS1	1	0.565008134739676	0.2603839210896	0.0300141126099441	0.119390462824023	NA	NA	NA	gene	CD	blood
RNASEK	4	0.564948011531538	0.52088911594972	0.278105935600418	0.502631985409251	8.88178419700125e-16	1.02455114853846	73.1680858242552	gene	CD	blood
RN7SL556P	1	0.564574970762033	0.231157929150054	0.0145908725152674	0.0737786787609428	NA	NA	NA	gene	CD	blood
RNA5SP248	1	0.56453951803957	0.231157344581262	0.0145968233752589	0.0737872433343558	NA	NA	NA	gene	CD	blood
VCPIP1	8	0.564324226678694	0.24224406497733	0.0198289503857248	0.0902962718465216	0	0.419456182619565	136.42705071123	gene	CD	blood
TMEM140	8	0.564102961787161	0.170550116440266	0.000941160585705778	0.0108002034425253	5.24288323866529e-08	0.182743065977743	47.1395397529919	gene	CD	blood
RNU6-219P	1	0.564068486107654	0.231149581227573	0.0146760952992676	0.0740860580011103	NA	NA	NA	gene	CD	blood
C4orf47	2	0.563762806349886	0.23445118102404	0.0161898932646851	0.0789033465091348	0.0786903855148434	0.0789870767695222	3.09174487263842	gene	CD	blood
RNU6ATAC37P	1	0.563744253989262	0.231144240981901	0.0147308866138173	0.0742111572439048	NA	NA	NA	gene	CD	blood
ZBP1	7	0.563737388751851	0.258876422281814	0.0294335005665896	0.117958685476791	0	0.414954039785995	96.9630695591439	gene	CD	blood
ADCY4	8	0.563645433382597	0.15109373120168	0.000191149001788334	0.00337827105760163	5.9772016796078e-06	0.13449238069606	36.4437014129933	gene	CD	blood
LINC00282	3	0.563339665700148	0.232339860681377	0.0153237288553836	0.0760880980152471	0.108508340699625	0.0888701473496565	4.44185647229716	gene	CD	blood
SLC25A21-AS1	1	0.563025697290618	0.260352372363299	0.0305756080354902	0.120969301068956	NA	NA	NA	gene	CD	blood
ALAS2	8	0.563018360536786	0.192784945277027	0.0034952879798433	0.0273447223542823	0	0.258709139157636	93.2468496537597	gene	CD	blood
ECE1	8	0.562908486368636	0.26209428279856	0.0317349885837506	0.123889080382721	0	0.497831830903027	133.180329352494	gene	CD	blood
PLAUR	8	0.562344269912862	0.238559608466874	0.0184109237389291	0.0859722296576424	0	0.416167173278202	158.057749796361	gene	CD	blood
RNU6-990P	1	0.562000255333247	0.231115567122903	0.0150287716595324	0.0750927747774051	NA	NA	NA	gene	CD	blood
TNFSF13	6	0.561812598074348	0.378855199214792	0.138095213877578	0.328591561735787	0	0.831676255737699	283.500583936644	gene	CD	blood
GDE1	8	0.5617400298406	0.157794018062169	0.000370914533304726	0.0054964149592535	7.04405496154692e-08	0.150678090281134	46.4816994570825	gene	CD	blood
RN7SL727P	1	0.561469188102314	0.231106852550968	0.0151205511139094	0.0754118842498496	NA	NA	NA	gene	CD	blood
MTF1	8	0.561263531978274	0.230066003927866	0.0147045039017981	0.0741657942550805	0	0.372383451194014	113.753374180394	gene	CD	blood
CEBPB	8	0.560608291281723	0.256446050630093	0.0288106916977715	0.11612754811002	0	0.47215814234738	107.491641235257	gene	CD	blood
PIK3AP1	8	0.560510789458917	0.271258703405601	0.0387970547819071	0.14128990593188	0	0.535701268320491	142.520563399566	gene	CD	blood
TNIP1	8	0.560483001857193	0.146260128536901	0.000127055614198103	0.00247379805127433	1.59450260750482e-06	0.123705699944022	39.4630725976373	gene	CD	blood
DUSP13	7	0.560470261285493	0.198020098063341	0.00464941160778218	0.0335277658250665	1.99840144432528e-15	0.244108098894842	81.2657413713053	gene	CD	blood
RNU5A-3P	1	0.559769353053163	0.231079012217369	0.0154177160653521	0.0764385922970238	NA	NA	NA	gene	CD	blood
ZFAND3	8	0.55964446943195	0.196711202741524	0.00444106450809023	0.0325604230767712	2.12052597703405e-13	0.259244804717963	74.1629098681688	gene	CD	blood
RNU6-252P	1	0.5596049479702	0.231076323848253	0.0154467339192611	0.0765437345737868	NA	NA	NA	gene	CD	blood
RNU6-526P	1	0.559061903964303	0.231067449325965	0.0155429314944352	0.076864959787451	NA	NA	NA	gene	CD	blood
PPP1R11P1	1	0.55804279926621	0.23105081727355	0.0157249149624215	0.0774436143401202	NA	NA	NA	gene	CD	blood
FAM8A1	8	0.557942292630403	0.137133768796557	4.72966972897814e-05	0.00117343704668318	9.4953090907457e-05	0.103282009583473	30.0001654234596	gene	CD	blood
MGAM	7	0.557871821852134	0.141195462493662	7.78056340442437e-05	0.00170580584705501	1.48915279359896e-05	0.102234064913005	32.207112714234	gene	CD	blood
CHCHD2P8	1	0.557467802057562	0.23104144603404	0.015828435745645	0.0778057199334499	NA	NA	NA	gene	CD	blood
GGTLC2	5	0.557455833810407	0.253296544267313	0.0277499621430609	0.113525462684116	1.78278703133472e-07	0.277749510543264	37.0217811260372	gene	CD	blood
RNU6-839P	1	0.557198142668617	0.23103705435277	0.015877194896386	0.0779541633189295	NA	NA	NA	gene	CD	blood
AGTPBP1	8	0.557053358261939	0.301406963762218	0.0645767702358055	0.199239903970268	0	0.68387973324728	203.5032787867	gene	CD	blood
RNU6-867P	1	0.557011800125659	0.231034020765027	0.0159109676565907	0.0780157520186402	NA	NA	NA	gene	CD	blood
MIR520B	1	0.556808513711051	0.231030712449185	0.0159478848814899	0.0781576621963334	NA	NA	NA	gene	CD	blood
RN7SL38P	1	0.556711752357669	0.231029138146911	0.0159654839386893	0.0782039778242882	NA	NA	NA	gene	CD	blood
APOL1	8	0.556649852361633	0.129751405225065	1.78571928532521e-05	0.00056451770955442	4.49291941296837e-05	0.0952537514424474	31.7634171731418	gene	CD	blood
HIST1H2AI	6	0.556557343575335	0.194068576104999	0.00413286374347109	0.0309727744221387	3.08308131025115e-07	0.181135636208358	38.4365317948971	gene	CD	blood
RN7SL543P	1	0.556399547971695	0.231024060389983	0.0160223869507937	0.0783529900787315	NA	NA	NA	gene	CD	blood
RN7SL665P	1	0.556264830895659	0.231021870168776	0.0160469969403535	0.0784341995089597	NA	NA	NA	gene	CD	blood
RNU4ATAC10P	1	0.556029881678092	0.231018051599527	0.0160899984449961	0.0785790621732368	NA	NA	NA	gene	CD	blood
OLAH	6	0.556001658492018	0.208452909536737	0.00764686095279988	0.0474870622020169	3.52463286001914e-07	0.212677528763753	38.1473312115312	gene	CD	blood
RNU6-1204P	1	0.555824895276104	0.231014721274405	0.0161276004682777	0.0787104006917936	NA	NA	NA	gene	CD	blood
HCAR3	3	0.555562964602893	0.229553958661054	0.0155126281994831	0.0767733605112015	0.025068379746225	0.111945473682052	7.37229599617952	gene	CD	blood
GRK6	8	0.55526602356841	0.188034853920825	0.00314706842892823	0.025480856490346	0	0.242197525378643	92.8368928010842	gene	CD	blood
RN7SL300P	1	0.554974121969338	0.231000911742175	0.0162845078118348	0.0792131915400301	NA	NA	NA	gene	CD	blood
C20orf187	2	0.554874845776197	0.152482950449971	0.000273772758822028	0.00439351479768975	0.22683267504644	0.0163410395407126	1.46061259872278	gene	CD	blood
HIST2H4A	3	0.554215124773354	0.361233434690486	0.124973112181216	0.308523763382967	8.61164391271485e-05	0.337019415692207	18.7196204682528	gene	CD	blood
AOX2P	2	0.554121633176559	0.442016388746755	0.209979296091259	0.425018334257006	0.0304209167644039	0.312911650613678	4.68534711825599	gene	CD	blood
C10orf55	3	0.554077055491698	0.25701411722882	0.0310974553029302	0.122358831090223	0.00941521965497039	0.15405262147915	9.33085557364872	gene	CD	blood
LMTK2	8	0.554020915384018	0.138923800617815	6.66472212798557e-05	0.00152484693044962	2.21561149615912e-06	0.108579731073266	38.7143572594135	gene	CD	blood
KCNH4	5	0.554016932803408	0.203039975823278	0.0063601850774352	0.0417387145706685	0.00147613944159075	0.152733616793073	17.6015757221522	gene	CD	blood
C6orf25	5	0.55400378233075	0.227319005854999	0.0148047498239992	0.0744033580898423	1.75815585423678e-08	0.219681876729604	41.8899049000235	gene	CD	blood
ITGA2B	8	0.554003311675892	0.166188350166618	0.000857338769939147	0.010139082798154	1.02564179371711e-10	0.17327237043251	60.8401903972246	gene	CD	blood
RN7SL313P	1	0.553997954851568	0.230985091895732	0.016466227714877	0.0797803386317378	NA	NA	NA	gene	CD	blood
RNU6-1080P	1	0.553869270472166	0.230983008422832	0.0164903183526862	0.0798181362477732	NA	NA	NA	gene	CD	blood
RN7SKP208	1	0.55369384281307	0.230980168899193	0.0165232105859386	0.079859015490152	NA	NA	NA	gene	CD	blood
RNA5SP155	1	0.5534094859525	0.230975568052109	0.0165766517605053	0.0800435974778093	NA	NA	NA	gene	CD	blood
FCGR2A	7	0.553135192724975	0.20370161498564	0.00661920083732093	0.0428172727430661	0	0.258615630315856	104.525262015295	gene	CD	blood
APOBEC3A	7	0.553116521626333	0.213107822486959	0.00944596346897638	0.0549379477720881	1.66606728413399e-11	0.272574965112964	62.1221655988692	gene	CD	blood
RNA5SP347	1	0.55274137446923	0.230964767058494	0.0167028249990963	0.0805021401595788	NA	NA	NA	gene	CD	blood
MEGF9	8	0.552492859799003	0.246970438384679	0.0252810506172854	0.106560987548128	0	0.445380918927367	137.27865842206	gene	CD	blood
HCN4	6	0.552416864770018	0.239166727538791	0.0209016478132948	0.093505099235592	8.19895706882789e-09	0.291297203848419	46.2181928668142	gene	CD	blood
CAPG	8	0.552145590372569	0.233924800745457	0.0182574505419891	0.0853911940716639	1.11022302462516e-16	0.384509497724531	90.0245567091234	gene	CD	blood
RN7SKP281	1	0.552036358220509	0.23095338304746	0.0168369007204358	0.0809757698643565	NA	NA	NA	gene	CD	blood
SNX18	7	0.551849543900993	0.21925155814684	0.0118368984709545	0.0640538956462475	9.99200722162641e-16	0.29355943739675	82.5698032777662	gene	CD	blood
MIR940	2	0.551446537290345	0.479269181957459	0.249897334079229	0.471728841008484	0.0195412021309723	0.380167428596396	5.45242334358392	gene	CD	blood
TRIP6	8	0.551122035668548	0.15901627705277	0.000528614056289647	0.00714540379536351	4.93097276343946e-08	0.154744002518802	47.2760457883367	gene	CD	blood
DGCR11	6	0.551080123659784	0.370374482613449	0.136777316852535	0.326377805030468	1.77635683940025e-15	0.754027445826421	78.4717984405565	gene	CD	blood
TUBA4B	4	0.550977932509431	0.415861311007922	0.185201703308968	0.393190498012163	0	0.655381143915878	80.79336522946	gene	CD	blood
FFAR3	7	0.550538808616353	0.130930834148533	2.61305736706141e-05	0.000761386388420273	0.000482149680407828	0.0809941775350242	24.1885483867427	gene	CD	blood
RNU1-80P	1	0.550529785303955	0.230929102995583	0.0171266495358535	0.0819536940680489	NA	NA	NA	gene	CD	blood
IL1RN	8	0.550484462430993	0.150052464941848	0.000243869655713221	0.00405975792972059	5.81690251522105e-12	0.144261823472097	67.0501488927366	gene	CD	blood
MOSPD2	8	0.550066945780844	0.207186719232404	0.00793240624648542	0.048860830430897	0	0.302279824076719	96.5190843007621	gene	CD	blood
HIST1H3B	5	0.549918366043645	0.289168190318844	0.0572071205850912	0.184014151553794	3.14696199432696e-07	0.360020821232553	35.8228486201661	gene	CD	blood
CHSY1	8	0.549828660008169	0.206042869930083	0.00761871882930723	0.0473665790440513	2.01749728034883e-12	0.286895622305342	69.3302468433638	gene	CD	blood
CCPG1	6	0.549715792012044	0.161891972295651	0.000684854454778239	0.00862520028610326	7.08024883167013e-09	0.126114680061502	46.530969670072	gene	CD	blood
RN7SKP118	1	0.549707197923714	0.230915873040962	0.0172867302729168	0.0824640148121368	NA	NA	NA	gene	CD	blood
FAM169B	5	0.549696519216686	0.245540308833588	0.0251740027497866	0.106277380936779	3.417604583833e-05	0.245977086533972	25.834208346216	gene	CD	blood
CDV3P1	1	0.54935775669883	0.230910258615862	0.017355138327485	0.0826836925665303	NA	NA	NA	gene	CD	blood
ATP6V0D1	8	0.54867245052252	0.188209019419603	0.0035542728073256	0.0276809590822179	4.36263136727177e-10	0.231681669783257	57.6877542153645	gene	CD	blood
RNA5SP399	1	0.548289238386923	0.230893112179964	0.0175658221653931	0.0833901455938247	NA	NA	NA	gene	CD	blood
TBC1D3F	4	0.548219105009389	0.270296461691107	0.0425383976003241	0.149930008002188	3.04828947617075e-06	0.255012239821496	28.3624597022089	gene	CD	blood
RNU6-303P	1	0.548111071016504	0.230890256264625	0.0176011739394728	0.0834905637012747	NA	NA	NA	gene	CD	blood
IER2	8	0.547861670655147	0.160200326504269	0.000626548343995934	0.0081004931017944	8.12968090402322e-07	0.154935672607457	40.9905934026445	gene	CD	blood
DENND5A	8	0.547738674000045	0.252087698883769	0.0297946200660142	0.118774485415704	0	0.464407812974467	122.526891339348	gene	CD	blood
CLEC1A	8	0.547693283889463	0.199001502832321	0.00591951318575773	0.0396161365038191	1.66379132693351e-11	0.264525582240372	64.7815202409253	gene	CD	blood
MMP7	5	0.547270160529237	0.176147873080932	0.00189073652360601	0.0175687907060736	0.00160738299296759	0.114342933295088	17.4117595097323	gene	CD	blood
TALDO1	8	0.547013126404032	0.221970984858544	0.0137263849610431	0.0708240993075935	1.11022302462516e-16	0.343824832340183	91.0171881082669	gene	CD	blood
RNU4-31P	1	0.546880411494351	0.230870553921303	0.0178471038767947	0.0842087713011981	NA	NA	NA	gene	CD	blood
IGKV1-5	2	0.546828973734698	0.383412221402356	0.153805754976139	0.351381124829867	2.81673797042359e-06	0.280735909719091	21.9375122376439	gene	CD	blood
APOL6	7	0.546781136427093	0.141047285849014	0.000105934838002607	0.00213760071192631	1.83090461083335e-05	0.0944585398055606	31.7389782794071	gene	CD	blood
ARHGAP9	8	0.546711246629904	0.238446784652646	0.0218594112079522	0.0964675306985583	0	0.413482858695217	140.692573196956	gene	CD	blood
RNU6-1046P	1	0.545941705757985	0.230855554282124	0.0180367528873838	0.0847009683791576	NA	NA	NA	gene	CD	blood
ELL	7	0.545810736323207	0.22784148698976	0.0165944448592241	0.0800979607389902	6.66133814775094e-16	0.311448704876736	83.6673903783944	gene	CD	blood
TYROBP	8	0.545797145627957	0.211172524780406	0.00974911742074749	0.0561347536564779	3.52495810318487e-13	0.304349634682624	73.0748383913046	gene	CD	blood
CD14	8	0.545729955622168	0.191359183227866	0.00434639848782634	0.0320582326999735	9.00612917575927e-13	0.249843889833648	71.063104074636	gene	CD	blood
HPR	6	0.545710986586998	0.326736266914891	0.0948821768447915	0.257727975664133	0	0.604896702147153	152.398132810572	gene	CD	blood
RN7SL383P	1	0.545593505223333	0.23084999666807	0.0181075576620939	0.0849740136098259	NA	NA	NA	gene	CD	blood
CSF2RA	7	0.545539490626413	0.268401885056334	0.0420982940462331	0.148915920727468	0	0.47967854453286	211.882944882811	gene	CD	blood
RN7SL815P	1	0.545063295710577	0.230841540570026	0.0182158504320404	0.0852373074489874	NA	NA	NA	gene	CD	blood
USP32	8	0.544807799319572	0.108498897584411	5.13172982850775e-07	3.14770048205198e-05	4.84339295955261e-05	0.0626266727332526	31.5871633484816	gene	CD	blood
FCGR3B	7	0.544748558627983	0.233974174897132	0.0198992440595709	0.0904368813302698	0	0.342756635746805	99.6388141868585	gene	CD	blood
ASPRV1	7	0.544375692433002	0.211493530770125	0.0100542165575106	0.0573746053553592	2.54714027647651e-11	0.267908978871272	61.2162972600177	gene	CD	blood
LINC01002	2	0.544211225833654	0.317690633259218	0.0867083869885828	0.243345518959108	0.0714037085608444	0.144105386472205	3.25045328706893	gene	CD	blood
RNA5SP382	1	0.544086465958201	0.230825982223066	0.0184168802205151	0.0859863869276075	NA	NA	NA	gene	CD	blood
RN7SL677P	1	0.543969957629478	0.23082412834254	0.0184409892895863	0.0860579500180696	NA	NA	NA	gene	CD	blood
LINC01270	4	0.543955726349476	0.16869113889819	0.00126163731340067	0.0131906603890397	0.0526760819976398	0.0661767048699751	7.69831042993337	gene	CD	blood
CBS	7	0.543794317236712	0.127668475207022	2.04953292842521e-05	0.000633751655861268	0.00059986507452392	0.069646715463809	23.6725136566046	gene	CD	blood
RN7SL306P	1	0.543784253508322	0.230821174208542	0.0184794753519957	0.0861145308842408	NA	NA	NA	gene	CD	blood
PXN	7	0.543596369317682	0.242825784269071	0.0251801926297068	0.10628825029625	0	0.362540209269941	93.0457642574392	gene	CD	blood
LINC01187	1	0.543045708272749	0.260040393465726	0.0367696185317038	0.136614025632768	NA	NA	NA	gene	CD	blood
TREML1	8	0.542710104341077	0.195600575346954	0.00552724645653769	0.0375903404141016	4.52949899809596e-11	0.253833081262423	62.613724659439	gene	CD	blood
RNU6-221P	1	0.542455541392869	0.230800065720939	0.0187569431786741	0.0870541721207097	NA	NA	NA	gene	CD	blood
INPPL1	8	0.542290795533761	0.231737538275652	0.0192781801831016	0.0885468382602935	3.33066907387547e-16	0.376811689424054	87.8989564732834	gene	CD	blood
NR2E1	6	0.542228236980366	0.18689127466629	0.00371614223683821	0.0285936091275057	1.16208714355803e-05	0.169499436468794	30.5254587461393	gene	CD	blood
RNU6-555P	1	0.54206695860104	0.230793901924285	0.0188387890807533	0.0873734656845162	NA	NA	NA	gene	CD	blood
RBCK1	8	0.542064436468826	0.191421929112584	0.00462899530720115	0.033421528003859	7.99360577730113e-15	0.251274868427849	81.1593201293135	gene	CD	blood
MIR21	5	0.542018437557693	0.184544659243176	0.00331341723511816	0.0264354048066415	0.000579595784664821	0.126367510710342	19.6721179766466	gene	CD	blood
MARCH2	4	0.541790658654213	0.308803350494711	0.0793475420145541	0.229044451176032	1.20222409805137e-09	0.344881998162684	44.4648532506489	gene	CD	blood
RN7SL60P	1	0.541752722557551	0.230788920544095	0.0189052086510248	0.0875572045274307	NA	NA	NA	gene	CD	blood
RNU6-972P	1	0.541613767075243	0.230786718659764	0.0189346460660581	0.0876381887468945	NA	NA	NA	gene	CD	blood
LOC100131613	1	0.541512103124533	0.136404042877192	7.18990567937563e-05	0.00161238159400186	NA	NA	NA	gene	CD	blood
RNY4P16	1	0.541473939596389	0.230784503506773	0.0189643095171987	0.0877203744187603	NA	NA	NA	gene	CD	blood
RN7SKP69	1	0.541382477221485	0.230783054853778	0.0189837350784329	0.0877964151810487	NA	NA	NA	gene	CD	blood
C11orf16	3	0.541332720635306	0.284894464460684	0.0574178107544355	0.184348982874348	0.00316913268037244	0.199092870452688	11.5085946618701	gene	CD	blood
HHEX	8	0.541252641442906	0.236327409484864	0.0220058988987503	0.0968627521255657	0	0.395350694405247	108.313313148385	gene	CD	blood
RN7SL181P	1	0.540706110603769	0.230772349341897	0.0191279398770368	0.0882074747649147	NA	NA	NA	gene	CD	blood
MAP3K5	8	0.540677264773781	0.262431639024614	0.0393737440667107	0.142560107827746	0	0.498878685307659	133.91453358976	gene	CD	blood
GALNS	7	0.540550123624657	0.16486551869001	0.00104274003506839	0.0116079352635406	1.37716148740363e-06	0.1408219762322	37.5471747080523	gene	CD	blood
VCAN	8	0.539926878491591	0.288545108145968	0.0613167539257403	0.192391527826472	0	0.614735575727207	208.234495493263	gene	CD	blood
RN7SL231P	1	0.539828064477268	0.16317087957345	0.000938439822852409	0.0107773948405706	NA	NA	NA	gene	CD	blood
EGLN1	8	0.539114314559571	0.193305348491151	0.00528831449743005	0.0365482948341428	8.88178419700125e-16	0.249604100805316	85.7964800007448	gene	CD	blood
CEACAM1	8	0.538962226102208	0.137089720562854	8.44328951953123e-05	0.00180612702552876	1.13310716365334e-09	0.114984734821722	55.6012061324095	gene	CD	blood
RN7SL146P	1	0.538889973921487	0.230743667347265	0.0195199982880366	0.0893823620400728	NA	NA	NA	gene	CD	blood
GLRXP3	1	0.538812771387625	0.230742450157759	0.0195368220816587	0.0894033902712116	NA	NA	NA	gene	CD	blood
RNA5SP126	1	0.538680475523484	0.230740364747105	0.0195656817549531	0.0894883390783479	NA	NA	NA	gene	CD	blood
HIST2H2AC	5	0.538646095692741	0.219171208628285	0.0139849439386332	0.0716551676186505	8.14819934114031e-06	0.191233075865554	28.911381743165	gene	CD	blood
RN7SL37P	1	0.537871921700563	0.230727630044186	0.0197428914105643	0.0900886244716111	NA	NA	NA	gene	CD	blood
RNF135	8	0.537816387344511	0.143520942241794	0.000178746467213843	0.00321612370629559	2.82363432635435e-08	0.126444063394555	48.514917586756	gene	CD	blood
C5orf66-AS1	1	0.537590889750679	0.259957114221404	0.03864017591315	0.140858173818551	NA	NA	NA	gene	CD	blood
IFITM10	4	0.537499540668979	0.241085155937713	0.0257806041690912	0.108000821113035	0.00140847818708378	0.178733919291741	15.5404483625636	gene	CD	blood
PCYT1B	6	0.537415717737312	0.164102319179232	0.00105706147841742	0.0116894431674876	2.20400156381029e-06	0.121348753761635	34.1684821253924	gene	CD	blood
RNU6-435P	1	0.53734151800928	0.230719286207969	0.0198599151884889	0.0903561600961892	NA	NA	NA	gene	CD	blood
TMED7-TICAM2	2	0.537214296644949	0.404185586152797	0.183805811820136	0.391359419721321	0.00106251558824277	0.297429338111934	10.7153290839565	gene	CD	blood
RNU1-78P	1	0.537122340499856	0.230715840619194	0.0199084529330504	0.0904368813302698	NA	NA	NA	gene	CD	blood
GSDMD	8	0.536360137971911	0.197421599642882	0.00659112456717949	0.0426732134496976	2.57350807331136e-11	0.260655650225361	63.8381339747314	gene	CD	blood
HSFX2	2	0.536297327920926	0.104609503971805	2.9492790025808e-07	2.00714821008971e-05	0.351093773304503	0	0.869499977081818	gene	CD	blood
LATS2	8	0.535849686824557	0.218694046571109	0.0142766850518373	0.0726422871983955	0	0.332330023837996	110.478713712991	gene	CD	blood
FRMD6-AS1	1	0.535773964410845	0.259929555832156	0.0392813353119156	0.142397467705469	NA	NA	NA	gene	CD	blood
ORM1	8	0.535704982240294	0.207781380726533	0.00993123098967258	0.0568604072242208	0	0.296672651280683	92.7280332491407	gene	CD	blood
EXOC6	8	0.535198453795081	0.203950623827428	0.00868637386972559	0.0518491788752978	0	0.295218795389565	115.183532562428	gene	CD	blood
ACAA1	8	0.534939029113971	0.184609482309302	0.00375935084731506	0.0288426187137429	1.56141766183282e-12	0.226599940994994	69.8811665923769	gene	CD	blood
RHOQP2	1	0.534918878722742	0.230681276266701	0.0204023242591984	0.0920264395858288	NA	NA	NA	gene	CD	blood
UBE2F	7	0.534899828557135	0.246749214463877	0.0301748688861818	0.11983535664646	0	0.380695669642262	119.843374812289	gene	CD	blood
RN7SKP134	2	0.534678460366481	0.283365830481395	0.0591759254726152	0.188046310886407	0.0229180343965014	0.132525198330952	5.17470714459703	gene	CD	blood
FOLR3	8	0.534388532517619	0.222296060213933	0.0162190077112183	0.0789885193718175	7.54951656745106e-15	0.342496178901996	81.2713165709987	gene	CD	blood
RN7SL253P	1	0.534145299092779	0.230669174071585	0.0205782804996566	0.092612973296187	NA	NA	NA	gene	CD	blood
C9orf47	3	0.534118186930409	0.357099849015845	0.134728971840478	0.323402332798012	3.0738050897483e-05	0.341186272357466	20.7800184558646	gene	CD	blood
IGKV2D-26	1	0.534117630326339	0.230668741522793	0.0205845989103819	0.092612973296187	NA	NA	NA	gene	CD	blood
RNU1-105P	1	0.53400595411379	0.230666995896081	0.0206101187322938	0.0927076944200486	NA	NA	NA	gene	CD	blood
LMO2	8	0.533545902724837	0.206236859162804	0.00968004052331069	0.0558354309172718	1.38056233112138e-12	0.288765968633906	70.1456644428179	gene	CD	blood
GNS	8	0.533412123445458	0.238626708496054	0.0253949543011083	0.106903158140404	0	0.403623423258582	122.309818677996	gene	CD	blood
KCNE3	8	0.533405704219172	0.172399542144392	0.00197471614775681	0.0182052852756508	5.45823386488564e-11	0.190246740240896	62.209355888118	gene	CD	blood
SELL	8	0.533288552041808	0.207158134297578	0.0100441223045768	0.0573392613115648	1.21957999255073e-12	0.290914707009475	70.4120882101043	gene	CD	blood
MIR770	3	0.533238699041893	0.448053203034672	0.233997808686775	0.453885041590762	5.92631160034607e-07	0.544026519328022	28.6773872424193	gene	CD	blood
ZDHHC18	8	0.533171713734626	0.201253275690404	0.00806688848462235	0.0494081377675085	0	0.275040549314433	93.3668627491275	gene	CD	blood
RBMX2P5	1	0.532978873291728	0.230650957947995	0.0208461472371477	0.0933551757459471	NA	NA	NA	gene	CD	blood
PSMB8-AS1	2	0.532900871534747	0.51116223832563	0.297167018345466	0.52324413873429	0.000321398179639609	0.484160450606434	12.9413789312752	gene	CD	blood
MIR365A	1	0.532704492246087	0.230646678503864	0.0209096072147121	0.0935253996824185	NA	NA	NA	gene	CD	blood
SLC6A12	7	0.532491883374997	0.140272831181651	0.000146980978421746	0.00277002613179444	0.000949413954345002	0.0897321202788427	22.5816439207621	gene	CD	blood
RN7SL340P	1	0.532317902812488	0.230640652582096	0.0209993109274652	0.0937760696246844	NA	NA	NA	gene	CD	blood
RNU6-502P	1	0.532284337712007	0.230640129588631	0.0210071154608222	0.0937760696246844	NA	NA	NA	gene	CD	blood
RNU6-1052P	1	0.532075022400597	0.230636868866588	0.0210558435595393	0.0939080401472173	NA	NA	NA	gene	CD	blood
DEFA1	3	0.53145425332124	0.556189151567365	0.339310801937293	0.56500552656074	2.3110346969446e-10	0.871912446580163	44.3763110451871	gene	CD	blood
PRSS50	3	0.531141958316427	0.154844465705969	0.000603215873511295	0.00786454398280802	0.170745235784546	0.0318935490242182	3.53516536524309	gene	CD	blood
RNU6ATAC15P	1	0.530853071860058	0.230617857953308	0.0213423227031961	0.0948547675697604	NA	NA	NA	gene	CD	blood
MT-TM	1	0.53079260483733	0.163070920438104	0.00113400301846936	0.0122527338269016	NA	NA	NA	gene	CD	blood
MIR943	2	0.530676771137324	0.402388547654253	0.187230371046492	0.395841572613753	0.0467987516802201	0.248003400711955	3.95260920431825	gene	CD	blood
UGT2A1	3	0.530642303102984	0.259010658687287	0.0404887520032893	0.145149287757189	0.0004965718576877	0.17069365067491	15.2155647129531	gene	CD	blood
C17orf50	3	0.530279728478387	0.257280515972883	0.0392939245792197	0.142411413045989	0.00957250017856592	0.154202768847727	9.29772171191754	gene	CD	blood
CAMKK2	8	0.530008857799636	0.205418594011901	0.00987600917578934	0.0566252814284174	0	0.296810414523373	111.753423597074	gene	CD	blood
RNU6-74P	1	0.529653590976104	0.230599237612205	0.0216268994951164	0.0957657616332964	NA	NA	NA	gene	CD	blood
LINC00290	1	0.52964732855228	0.259837295944524	0.041511875153948	0.147596353639397	NA	NA	NA	gene	CD	blood
DISC1	6	0.529579165759922	0.159650990947279	0.000909552935101313	0.0105445016924206	6.27242702222475e-11	0.12756018024885	56.5460427081678	gene	CD	blood
HIST1H2AD	4	0.529307266639925	0.299065140019798	0.0767483273871823	0.223960379670785	1.76583708655365e-07	0.31213675115936	34.2367063056053	gene	CD	blood
FAM45B	1	0.529253969714167	0.0976817602345724	6.02204692992391e-08	5.1074664865435e-06	NA	NA	NA	gene	CD	blood
HLX	8	0.529197945544458	0.182657370619701	0.00376489857447189	0.0288776462534499	1.63290492238843e-11	0.224744033126877	64.8220166932679	gene	CD	blood
RHOG	8	0.529104876439067	0.207770507773817	0.0108783288432801	0.0604725710697171	9.48019440727421e-13	0.292626790287055	70.9529423197417	gene	CD	blood
RNA5SP144	1	0.52906613608129	0.230590132977211	0.0217674995722381	0.0961726418735287	NA	NA	NA	gene	CD	blood
SLCO3A1	8	0.528903200695217	0.238657031968823	0.0266802500026217	0.110775222437096	0	0.42107769999399	210.108218454394	gene	CD	blood
IGKV2D-24	1	0.528816324276686	0.23058626423673	0.0218275346672222	0.0963847280288872	NA	NA	NA	gene	CD	blood
VNN2	8	0.528459798644848	0.214825697460583	0.0138957591258085	0.071361460596169	0	0.328676155765652	101.442101678906	gene	CD	blood
RRP7B	1	0.528091790208857	0.0787760558826276	2.03194095383258e-11	4.29777439155956e-09	NA	NA	NA	gene	CD	blood
HMGN1P26	1	0.528067928433324	0.230574684663161	0.022008271571387	0.0968627521255657	NA	NA	NA	gene	CD	blood
RN7SKP277	1	0.528053019932146	0.230574454151694	0.0220118854246382	0.0968641567855653	NA	NA	NA	gene	CD	blood
VCY	4	0.527797338005704	0.359446873391468	0.142006516002732	0.334610631027786	1.0280665208029e-12	0.485882505495106	58.8634919015023	gene	CD	blood
RSU1P2	1	0.52778537835928	0.25980946098225	0.042211142118605	0.149177494685297	NA	NA	NA	gene	CD	blood
IKBKG	5	0.527634887901403	0.313295883187794	0.0921541473376146	0.252712613723148	3.47432660419145e-09	0.42979874096608	45.2816818678546	gene	CD	blood
RN7SKP247	1	0.527584552617747	0.230567214026688	0.0221257117443309	0.0972156779613332	NA	NA	NA	gene	CD	blood
DIAPH3-AS1	1	0.527203094682759	0.259800775724906	0.0424319043083452	0.149723714194113	NA	NA	NA	gene	CD	blood
XPO6	7	0.527007605507704	0.270615237725632	0.0514817112449004	0.17132548855883	0	0.470714968743342	121.370133985904	gene	CD	blood
TLR2	8	0.526962250513471	0.246308711706136	0.0324002013284178	0.125370613194983	0	0.432096905353176	100.78845027075	gene	CD	blood
GAPDHP67	1	0.526736708113411	0.230554126419585	0.0223330472844124	0.0979548844042555	NA	NA	NA	gene	CD	blood
HMGB3P1	2	0.526677998359171	0.172459932684657	0.00225875968686012	0.0200687624036529	0.91248592787534	0	0.0120787734608069	gene	CD	blood
TUBA4A	8	0.52643658965257	0.210349106842837	0.0123256787168439	0.0657818999288148	4.03566069451244e-13	0.301819820270604	72.7851297623699	gene	CD	blood
SCN1B	7	0.52634186782134	0.185458184814812	0.00453883339480784	0.0330103925698013	4.76832195950294e-09	0.197415860009551	49.969226551018	gene	CD	blood
RN7SL625P	1	0.526319785781531	0.230547698117391	0.0224356344738036	0.0983034326187532	NA	NA	NA	gene	CD	blood
RN7SL108P	1	0.526111619219975	0.230544490346813	0.0224870119628894	0.0983806773376413	NA	NA	NA	gene	CD	blood
LINC01098	1	0.526053081564409	0.259783649614321	0.0428708462033919	0.15060780413678	NA	NA	NA	gene	CD	blood
RNU6ATAC7P	1	0.525903941666471	0.230541291331719	0.0225383727854045	0.0984600660348498	NA	NA	NA	gene	CD	blood
IFI35	8	0.525831084006328	0.162347587684559	0.00119982612472751	0.0127162538092967	3.99892644220579e-07	0.160978245143413	42.5918511060159	gene	CD	blood
ARL8A	7	0.5257838146913	0.214298409153225	0.0141468642531223	0.0722330338731841	5.55681833880328e-10	0.267902496831562	54.6100053140229	gene	CD	blood
RNU6-729P	1	0.525674783951681	0.230537762855644	0.0225951666648706	0.0986629882589033	NA	NA	NA	gene	CD	blood
RNU6-539P	1	0.525624807941275	0.230536993542716	0.0226075694500137	0.0986798597484368	NA	NA	NA	gene	CD	blood
LINC00162	1	0.525618105432372	0.259777181360414	0.0430378900951799	0.151021353120245	NA	NA	NA	gene	CD	blood
HIST2H2BA	1	0.525616940690645	0.230536872443488	0.0226095224534198	0.0986798597484368	NA	NA	NA	gene	CD	blood
PGM1	8	0.525066361075616	0.181367524410285	0.00379109399803284	0.0290558299119305	2.8109451433167e-09	0.211617751089861	53.6083781628457	gene	CD	blood
RNU4ATAC11P	1	0.524771724904233	0.230523872370943	0.0228202167900152	0.0992183338696312	NA	NA	NA	gene	CD	blood
RN7SL456P	1	0.524746371596304	0.230523482729338	0.0228265636480613	0.0992312540666866	NA	NA	NA	gene	CD	blood
RPL13AP17	3	0.524013253831377	0.256876026088951	0.0413556920617726	0.147269542952533	0.00923678067060385	0.153959255408338	9.36912373262103	gene	CD	blood
FTH1	7	0.52387101110957	0.21951377405167	0.0170093145864449	0.0815914258184827	3.63042929052426e-14	0.286780542760028	75.1206001851446	gene	CD	blood
RNA5SP180	1	0.5238654067164	0.230509954928565	0.0230480759849922	0.0998104925554234	NA	NA	NA	gene	CD	blood
RN7SL211P	1	0.523492133014621	0.230504229679748	0.0231425064888494	0.100116199348466	NA	NA	NA	gene	CD	blood
CSGALNACT2	7	0.523281768883866	0.246515520967907	0.0337778859088547	0.129205028066657	0	0.37320100633903	99.8113920834747	gene	CD	blood
TRIM6	6	0.523265859170398	0.208095001282088	0.011918346930062	0.0642934678429035	4.30565139097894e-10	0.223779386910326	52.4773940327487	gene	CD	blood
SUGT1P1	1	0.523166869885898	0.136271423925569	0.000123459393045936	0.00241904760205529	NA	NA	NA	gene	CD	blood
HIST1H2BJ	7	0.523148875281448	0.186510639540291	0.00503278539156998	0.0353473221481504	2.79548505344174e-07	0.190375659340412	41.0776175900526	gene	CD	blood
OR2W3	7	0.523147766158748	0.256989512305968	0.0417827505769046	0.148224111698173	0	0.417685652186093	104.065682260255	gene	CD	blood
RNA5SP142	1	0.523062041651692	0.230497637849006	0.0232517358510264	0.100470463553818	NA	NA	NA	gene	CD	blood
RNU6-1292P	1	0.523001411825084	0.230496709021533	0.0232671705712109	0.100507613105143	NA	NA	NA	gene	CD	blood
IGLV3-10	1	0.522949947215435	0.259737618440584	0.0440749023306039	0.153585649937152	NA	NA	NA	gene	CD	blood
RN7SKP195	1	0.522877216988601	0.230494806725103	0.0232988155881551	0.100579562926461	NA	NA	NA	gene	CD	blood
RNU1-146P	1	0.522670965853682	0.230491648533096	0.0233514529518023	0.10077771070198	NA	NA	NA	gene	CD	blood
RNU5E-9P	1	0.522554328609811	0.230489863073821	0.023381266580725	0.100789247067289	NA	NA	NA	gene	CD	blood
RNU6-1222P	1	0.52243704537698	0.230488068113733	0.0234112793407143	0.10087754713622	NA	NA	NA	gene	CD	blood
DNTTIP1	8	0.5224152960187	0.224608086815328	0.0200240412036904	0.090779770453122	0	0.352900976798999	98.0612719953513	gene	CD	blood
C11orf53	3	0.522365831941613	0.106954436836965	1.0395328674735e-06	5.63879452098173e-05	0.407472214598045	0	1.79556506732279	gene	CD	blood
IDH1-AS1	1	0.522261013632835	0.259727434800676	0.0443461436062469	0.15422517600331	NA	NA	NA	gene	CD	blood
REC8	8	0.522071272869881	0.173431367124418	0.00261035215988724	0.0222576431266488	3.31834559830213e-11	0.194236835198471	63.2878384956666	gene	CD	blood
H2AFB1	4	0.522068870530541	0.287288743953703	0.0691823579798935	0.208757673731541	3.19203485865671e-09	0.30197394642683	42.4679141045328	gene	CD	blood
HRH2	7	0.521956090273742	0.180362205656332	0.00380449659055774	0.0291169597647267	1.02574912130837e-06	0.176234629972239	38.201891632729	gene	CD	blood
WDFY3	8	0.521951706558461	0.190000519273525	0.00601235642098689	0.0400097960110943	0	0.251285215974663	104.513960329788	gene	CD	blood
KRT85	5	0.521924575645544	0.195028925752588	0.00744756802907137	0.0466464635821684	0.0027132772102294	0.136596500511332	16.2401524704325	gene	CD	blood
C4orf26	3	0.521629565826851	0.411317046487092	0.204728891522361	0.418102569793773	6.70377857037163e-06	0.462104930794648	23.8256784496027	gene	CD	blood
CREG1	8	0.521623752606213	0.141720876290196	0.000232647821178803	0.00392615309914316	3.81231548655103e-05	0.112900100779756	32.1483262111405	gene	CD	blood
MARK3	8	0.521547712049263	0.31237742479645	0.094997032385847	0.257891686494117	0	0.728684358611317	212.41117498522	gene	CD	blood
STOM	8	0.52150975316048	0.165372596436807	0.00161300930812264	0.0156820349400812	7.64865948355009e-12	0.177986004845768	66.4597642833961	gene	CD	blood
SNX11	8	0.521415397849876	0.147888031896747	0.000422294352361945	0.00606464324057247	3.46075758050901e-08	0.136038251378264	48.0631867482213	gene	CD	blood
RNU5F-3P	1	0.52117086811227	0.230468714683041	0.0237374741594407	0.101969862695435	NA	NA	NA	gene	CD	blood
RN7SL229P	1	0.520806190483693	0.230463149020836	0.0238321667638105	0.10225710783071	NA	NA	NA	gene	CD	blood
B9D2	7	0.520409893152625	0.205283599494172	0.0112422358934919	0.0617105555019908	4.8887732750913e-09	0.240737358582685	49.915176476363	gene	CD	blood
ZNF230	8	0.520318339796727	0.217552742992839	0.0167710807675365	0.0807516826998974	0	0.329018252346255	101.883622232073	gene	CD	blood
ASPHD2	8	0.520228557229335	0.125978512560428	3.6354936785695e-05	0.000965524066395153	0.00015579245246633	0.0829722126554201	28.8237730035505	gene	CD	blood
GNA15	8	0.520078757546691	0.199587188388639	0.00916673905673366	0.0538104717245853	1.27778898573183e-11	0.267426969949589	65.3519116482879	gene	CD	blood
C17orf47	3	0.520049433165419	0.318612043665906	0.102630185849819	0.27102555142232	0.000740120022949098	0.259925965620907	14.4173963834871	gene	CD	blood
KCNH7	7	0.52004194812382	0.19062208912359	0.00636943911915002	0.0417621565796188	1.39044331604055e-12	0.213620438922139	67.4055094879668	gene	CD	blood
PRR9	2	0.51994127955037	0.351972931231931	0.139616806745465	0.331053642899967	0.0152871562439191	0.207427510681431	5.88306862185617	gene	CD	blood
RNU6-1271P	1	0.519878230693529	0.230449003584485	0.0240746321151464	0.103056811908169	NA	NA	NA	gene	CD	blood
PTGS1	8	0.519751710903952	0.181549318556327	0.00419825595573627	0.0312477785059864	4.44089209850063e-16	0.223440262979668	87.1580986964393	gene	CD	blood
LINC00608	1	0.519679781379397	0.259689395531259	0.0453752535259821	0.156729559275862	NA	NA	NA	gene	CD	blood
HIST1H3H	6	0.519502082570042	0.193743563676333	0.00733169820822573	0.0461270976507247	0.000161666546320216	0.16959015414555	24.6653588453766	gene	CD	blood
MAFG	7	0.519464767666935	0.170202733641138	0.0022729529586325	0.0201765751762668	9.08750852346429e-12	0.170853903847051	63.4141925367339	gene	CD	blood
MTX1	7	0.519092548617911	0.145294152846897	0.000353318253752256	0.00532597999739029	1.06874526955014e-05	0.111213015626748	32.9570092019205	gene	CD	blood
MXD1	8	0.519082378012858	0.215476686808957	0.0159964933571664	0.0782654193211337	0	0.321845655072518	99.7910222888358	gene	CD	blood
TNFRSF10C	6	0.518823438001571	0.292040040674419	0.0756424754618427	0.221609169433361	0	0.469656694449404	134.393868480655	gene	CD	blood
TCEB2P2	1	0.518785475815811	0.230432377313927	0.0243629544841158	0.103837469097275	NA	NA	NA	gene	CD	blood
RNU6-620P	1	0.518502435465696	0.230428076362648	0.0244381308665962	0.104039706258676	NA	NA	NA	gene	CD	blood
RN7SKP55	1	0.518462068089827	0.230427463143237	0.0244488692715062	0.104039706258676	NA	NA	NA	gene	CD	blood
SLC19A1	8	0.51846113968621	0.182506935559264	0.0045004052381737	0.0328888675123805	7.7715611723761e-16	0.219131352658702	86.0978753329674	gene	CD	blood
OR2I1P	1	0.518460332840378	0.230427436784157	0.0244493309707889	0.104039706258676	NA	NA	NA	gene	CD	blood
MBD3L1	5	0.518205085132751	0.265458209045428	0.0509244931008714	0.170025764530868	3.65599201468392e-07	0.299059008448311	35.5061730709736	gene	CD	blood
SIRPA	8	0.5181530519318	0.261506968886772	0.0475450866850229	0.162128763699816	0	0.498799134592221	176.605557442503	gene	CD	blood
RNU4ATAC4P	1	0.517890632339129	0.230418787429189	0.024601329298084	0.104625933945272	NA	NA	NA	gene	CD	blood
RNA5SP175	1	0.517829300704538	0.23041785682251	0.0246177425519825	0.10467144999929	NA	NA	NA	gene	CD	blood
RNU6-728P	1	0.517551148775795	0.230413637660712	0.0246923017632648	0.104891442254007	NA	NA	NA	gene	CD	blood
OGFR	8	0.517249857851272	0.263100809439996	0.0493013913775392	0.166448433516783	0	0.503206335982875	162.299533046976	gene	CD	blood
PRG2	6	0.517198218288775	0.16178749397834	0.00138973277246248	0.0141426595743845	0.0104735297188604	0.0985439857126509	14.974111586756	gene	CD	blood
CRISPLD2	8	0.517123763886186	0.210585477905057	0.0140630912827605	0.071927899756888	1.22124532708767e-15	0.303311273464554	85.1394815204166	gene	CD	blood
CDC42EP3	8	0.517119550595815	0.283640872930627	0.0682808393261426	0.206826362681701	0	0.592336383974419	175.706554217835	gene	CD	blood
MAPK3	8	0.516907834906679	0.144005553454946	0.000331313706673261	0.00508192541913756	1.47713995113374e-06	0.124938859460588	39.6368143616851	gene	CD	blood
NLRC5	8	0.516790184760228	0.248724899820189	0.0377316412683914	0.138870882611843	0	0.441960212062476	101.429930170025	gene	CD	blood
DENND3	8	0.516290245331261	0.251403345191277	0.040011210534326	0.143963968878862	0	0.454924504226798	122.771045859282	gene	CD	blood
ARID3A	8	0.516286787086417	0.180914254696194	0.00432044633240308	0.0319148548172489	3.0910305426346e-09	0.211571292524941	53.399644294072	gene	CD	blood
C4orf22	3	0.51623546755268	0.280255576162067	0.0654726987886181	0.201054663086001	0.00378059890449634	0.191328866591513	11.1557456831161	gene	CD	blood
TMEM55A	8	0.516154355520611	0.24414103916835	0.034501206658008	0.130993105638667	0	0.424505293735635	98.7191972588291	gene	CD	blood
HIST2H3C	2	0.515967030705379	0.533994403259122	0.333923840667744	0.559998779297878	0.00951993901443704	0.489745239499557	6.72258791934659	gene	CD	blood
MYO1F	8	0.515606628795493	0.226590415041228	0.0228759158245824	0.0993576488761593	1.55431223447522e-15	0.358895091513665	84.5914905700883	gene	CD	blood
RN7SL350P	1	0.515503959268386	0.230382652135678	0.0252472261175675	0.106464206519863	NA	NA	NA	gene	CD	blood
RN7SKP214	1	0.515414118837419	0.23038129506087	0.0252718293121306	0.106537393429401	NA	NA	NA	gene	CD	blood
DENND1A	8	0.515412741987976	0.124471233892338	3.46069275418301e-05	0.000927478276873112	4.4667617495886e-06	0.0894092895391668	37.1121153329635	gene	CD	blood
MTMR3	8	0.515214810379628	0.219744597109068	0.0190471235192021	0.0879236036213759	0	0.353778894075741	163.72606842696	gene	CD	blood
RN7SL813P	1	0.51496908369419	0.230374576001225	0.0253940167906264	0.106903158140404	NA	NA	NA	gene	CD	blood
RN7SL870P	1	0.514531089832202	0.23036796872553	0.0255147803441464	0.107131468454428	NA	NA	NA	gene	CD	blood
LY6G6F	8	0.514505817119552	0.177138018266904	0.00367784199616829	0.0283727511643526	9.87788628670216e-10	0.204236061958552	55.9016726007647	gene	CD	blood
NT5M	8	0.514439795499907	0.120756341679885	2.0429227951355e-05	0.000632897051390766	0.00162572846348452	0.0721564480347643	23.1180899487828	gene	CD	blood
SNX20	8	0.514368261852248	0.265189271104177	0.0524250409953825	0.173280147479676	0	0.5199516061194	175.55748495863	gene	CD	blood
IFIT3	8	0.514151732593437	0.201134563914912	0.0105804797430171	0.0593864269653881	0	0.285485332812367	102.613781996623	gene	CD	blood
OXTR	7	0.513768950569681	0.144678567463075	0.000383615665484708	0.0056391502826252	0.000495533052812913	0.0976691921987005	24.123971298259	gene	CD	blood
AMN1	8	0.513696957403127	0.174937814724387	0.00331987370801751	0.0264667145389674	1.45473280088737e-08	0.195610645574312	49.984361033595	gene	CD	blood
RN7SL553P	1	0.513169759255271	0.230347467310008	0.0258933707384476	0.108349715301788	NA	NA	NA	gene	CD	blood
RNU6-765P	1	0.512881604066164	0.230343134471619	0.0259741406892279	0.108610401971739	NA	NA	NA	gene	CD	blood
CASP5	8	0.512732354934585	0.128034186916822	6.21088610298149e-05	0.00144920675736235	0.000524270075362154	0.0847606909856428	25.902523211095	gene	CD	blood
KCTD21	8	0.512683507357651	0.221226125418263	0.0204784877582371	0.0923133302809218	9.88098491916389e-15	0.339213151279146	80.7011568934482	gene	CD	blood
MBOAT7	8	0.512566524683553	0.245293511652895	0.0366533057217535	0.136354193119012	0	0.430840402731263	117.071015742404	gene	CD	blood
RBMY2TP	1	0.512213533651354	0.230333098096079	0.0261622569828941	0.109170891240847	NA	NA	NA	gene	CD	blood
TRIB1	8	0.512013375941012	0.118677484075941	1.60090437715471e-05	0.000516647515788677	0.000247645234803362	0.0703031254076273	27.7148611803482	gene	CD	blood
IL10RB	8	0.511832904598858	0.189786273212193	0.00699901622191091	0.0445971124673127	1.25122134875255e-12	0.245793353763874	70.3571392636885	gene	CD	blood
RN7SL93P	1	0.511721310802046	0.230325711556862	0.0263016260656535	0.109621180370033	NA	NA	NA	gene	CD	blood
TMEM88	8	0.511672299776143	0.183065930120729	0.00518970624197146	0.0361044400175014	1.71889902311761e-09	0.217052244073148	54.6880102770656	gene	CD	blood
C3AR1	7	0.511668542694134	0.283581602517863	0.0711830426436547	0.212875745470801	0	0.50572911789539	96.8324792167828	gene	CD	blood
CATIP-AS1	2	0.511238118055215	0.533331447745038	0.337772962210444	0.563548959488651	0.000174975068878092	0.530307369129221	14.082382036294	gene	CD	blood
DEFB105A	3	0.510971628144366	0.196622121254507	0.00935640387567142	0.0546006895483802	0.0610764109966873	0.0714351166388618	5.59125911883381	gene	CD	blood
RN7SL188P	1	0.510669327722473	0.230309947994831	0.0266016846520715	0.110511449593175	NA	NA	NA	gene	CD	blood
KIAA0319	7	0.510369608461441	0.19878913041116	0.0102466724891662	0.0580335525296643	2.31890160407033e-08	0.224030843218611	46.5326301313642	gene	CD	blood
AQP10	8	0.510318990593475	0.120213044618023	2.18474922821135e-05	0.000666995091478856	0.00186170435889743	0.0709125814039891	22.7799122016667	gene	CD	blood
BCL2A1	8	0.509907331564133	0.220396755072352	0.020690321647075	0.0929137246974211	1.02140518265514e-14	0.336699681300479	80.6269865717851	gene	CD	blood
UBE2L6	8	0.509739018608438	0.179997845642223	0.00462698095812429	0.033421528003859	8.01803068384288e-13	0.220027215177719	71.3126882695094	gene	CD	blood
HIST1H2BE	6	0.509083442565798	0.206658587997233	0.0137625023196364	0.0709512071990488	1.82184356234405e-06	0.206986984727778	34.5835117242447	gene	CD	blood
ZMYND15	7	0.508824377679394	0.190934595992089	0.00770078937974544	0.0477140585383595	1.16236630209876e-07	0.201784254455224	43.0076695479377	gene	CD	blood
GS1-600G8.3	1	0.508781672247143	0.259530809238377	0.0499501926718348	0.167997507201275	NA	NA	NA	gene	CD	blood
CKM	5	0.508780909764867	0.164732220160518	0.00201147304900331	0.0184804086377179	0.0205941841695993	0.0843290250166747	11.5992242735072	gene	CD	blood
TSTA3	8	0.508730091928802	0.155022979640327	0.00103204141235444	0.0115325038096619	1.42961024018895e-07	0.144671359376453	44.9007777718971	gene	CD	blood
CYB5R1	8	0.508649204117188	0.197492795790044	0.0100085734923665	0.0572363471456091	1.97397653778353e-13	0.261841397907404	74.3163465603985	gene	CD	blood
LINC01314	1	0.508530805764987	0.259527197143273	0.0500600020954637	0.168201607040758	NA	NA	NA	gene	CD	blood
CA5BP	1	0.508423336447367	0.136168064883936	0.000188617705174302	0.00334582986957969	NA	NA	NA	gene	CD	blood
RNA5SP413	1	0.5083902724941	0.23027590481361	0.0272621160950477	0.112390618629194	NA	NA	NA	gene	CD	blood
KIF13A	7	0.508210719194363	0.173171068052878	0.00333835610400131	0.0265694827984945	3.90236842839897e-09	0.161712216690553	50.4032682165299	gene	CD	blood
PIP5K1P1	1	0.50812811804786	0.23027199834845	0.0273390028128266	0.112577602388092	NA	NA	NA	gene	CD	blood
COL18A1-AS1	2	0.508061312290538	0.242085482258664	0.0358446260919478	0.13438495990386	0.163321804741001	0.0570163382313705	1.94319722302843	gene	CD	blood
RN7SKP106	1	0.507860005228532	0.23026800511089	0.0274178345628018	0.112786390953739	NA	NA	NA	gene	CD	blood
RNA5SP415	1	0.507543588295946	0.230263295060469	0.0275111264216523	0.113012032527117	NA	NA	NA	gene	CD	blood
GRM4	5	0.507419170654108	0.243202849471673	0.0369421275567098	0.137012558365998	3.98135473713701e-05	0.240726263556275	25.5050516413357	gene	CD	blood
RNA5SP450	1	0.507257842992594	0.230259044014839	0.0275956152123053	0.113153568652967	NA	NA	NA	gene	CD	blood
AGAP2-AS1	1	0.506907332774058	0.259503863462606	0.0507756447219408	0.169686584586194	NA	NA	NA	gene	CD	blood
RNA5SP405	1	0.506301169329392	0.230244828392805	0.0278801484856598	0.113891394397443	NA	NA	NA	gene	CD	blood
USP3	8	0.506296732545643	0.294389759314264	0.0854655756606032	0.241048342711218	0	0.641703703695256	168.690782257472	gene	CD	blood
RNU6-491P	1	0.506183806862327	0.230243086241471	0.0279152315804138	0.114003029374103	NA	NA	NA	gene	CD	blood
PRTN3	7	0.506156942868185	0.138123264835728	0.000247792528411673	0.00410891163863687	0.0105251580162481	0.0801575692173617	16.6821570690247	gene	CD	blood
RNU6-823P	1	0.506093317164416	0.230241743261516	0.0279423081371287	0.114049875984342	NA	NA	NA	gene	CD	blood
RNU4-58P	1	0.505941227420733	0.230239486583338	0.0279878688908248	0.11410586603865	NA	NA	NA	gene	CD	blood
LINC01151	1	0.505930119894088	0.319187152752644	0.11295317840604	0.288842606344052	NA	NA	NA	gene	CD	blood
AOAH	7	0.505767485307755	0.247065904365512	0.0406487149826506	0.14561997358448	1.01363362148277e-13	0.372394386873331	72.9501179244366	gene	CD	blood
CARD17	6	0.505609488239491	0.16061740562031	0.0016444108591959	0.0158927282249702	9.11224711638292e-05	0.113602505101462	25.9531482195428	gene	CD	blood
CD302	4	0.505379609501047	0.349003430724007	0.147598907651773	0.342738163254256	0	0.461288765208789	78.8096419110198	gene	CD	blood
DYNLT1	8	0.505065838365023	0.147299575957164	0.000606179492644321	0.00788918861608811	1.18246871505523e-05	0.125149069678675	34.8713258675033	gene	CD	blood
DGCR2	8	0.505034756880367	0.141614077884396	0.000362091299524493	0.00541754921425959	9.28471534766828e-07	0.115063646828151	40.6899222373504	gene	CD	blood
RN7SL498P	1	0.504761531646021	0.230222004770915	0.0283434900817711	0.115048820710213	NA	NA	NA	gene	CD	blood
S100A6	8	0.504378902859793	0.157128336855142	0.00132743960906226	0.0136780382914229	7.6528919978891e-08	0.148616404852115	46.2968496692305	gene	CD	blood
RN7SL836P	1	0.504103692713475	0.230212273459451	0.0285435178995733	0.115541708143667	NA	NA	NA	gene	CD	blood
IL1R2	8	0.503995192616747	0.181408433275133	0.00546551355603578	0.0373254584314638	3.44169137633799e-15	0.225888639518457	82.9201480030847	gene	CD	blood
GJB6	7	0.503981653867633	0.215804071533238	0.0195242696946037	0.0893823620400728	8.63309423948522e-13	0.281671918867825	68.4163280295535	gene	CD	blood
C5orf47	3	0.503964870337876	0.25677237583712	0.0496820717607301	0.167295030324758	0.00465562190531144	0.158031906193122	10.7393595555086	gene	CD	blood
IL6R	8	0.503957377483491	0.205099947895902	0.0140051724997022	0.0717390109443247	0	0.295641110206436	103.841493484537	gene	CD	blood
MPO	7	0.503642782390646	0.249924162839665	0.0438855375394418	0.153161776312867	0	0.383976030592567	91.2822016325251	gene	CD	blood
GNG11	8	0.503597233998883	0.176092136381957	0.00423840385209319	0.0315146872158675	1.06883669692692e-08	0.197114419889712	50.6658393922645	gene	CD	blood
PRAM1	8	0.50349997531182	0.197327035840013	0.0107229062874211	0.0599341149905285	2.54499754603899e-11	0.260780350434969	63.8622473612901	gene	CD	blood
LILRA2	8	0.503106975355027	0.238720189973622	0.0350727473413003	0.132520083772552	0	0.406266098183602	133.510546533981	gene	CD	blood
RNU4-38P	1	0.503036818464826	0.230196517458903	0.0288705598852831	0.116289143804264	NA	NA	NA	gene	CD	blood
CLEC2L	5	0.503014939288215	0.134743659573031	0.000189118594349984	0.0033494498035479	0.135477710839436	0.0372819874490573	7.00777901190752	gene	CD	blood
SH2B2	8	0.502895510831943	0.191249619693264	0.00855044359588395	0.0512976448110642	1.54664836493623e-10	0.241249787115554	59.9471960762401	gene	CD	blood
RN7SL236P	1	0.502859739357588	0.230193905413861	0.0289251596356873	0.116441237903889	NA	NA	NA	gene	CD	blood
ADRA1D	5	0.502852263103137	0.0747489279675155	1.72938674106349e-11	3.76170134067308e-09	0.579514304357696	0	2.87173631801302	gene	CD	blood
LINC00922	1	0.502850141794572	0.259445867829194	0.0526025117827808	0.173598886345713	NA	NA	NA	gene	CD	blood
RNU1-76P	1	0.50273528216575	0.230192070112767	0.0289635884747713	0.116520183519195	NA	NA	NA	gene	CD	blood
RN7SL97P	1	0.502546640127873	0.230189289151642	0.0290219213119377	0.116706946597041	NA	NA	NA	gene	CD	blood
CMTM5	8	0.502326346448187	0.181063354137058	0.00553184932220027	0.0376124815154228	2.78520284613393e-09	0.21165406442078	53.6285919096357	gene	CD	blood
NHLH1	6	0.50230078523453	0.228493142791136	0.0279263913101082	0.114022675065088	1.31083522280084e-05	0.250962687642101	30.2600279799059	gene	CD	blood
MARCO	8	0.502171389240832	0.16984748446664	0.00311049468596077	0.02527475491667	5.51045583607745e-08	0.181469110207706	47.0287289505277	gene	CD	blood
PACSIN2	8	0.501802129129068	0.216638405375052	0.0205412418519498	0.0925176234064803	0	0.334041230773779	106.228354182372	gene	CD	blood
NECAB2	8	0.501630698482806	0.172974741376976	0.00373135485318116	0.0286767945155191	2.36997448332943e-08	0.190033672923966	48.9034256901453	gene	CD	blood
NCF1C	6	0.501620318629863	0.255767438082903	0.0498514939538622	0.167769450806267	7.4273920347423e-13	0.343717540259173	65.8610270060416	gene	CD	blood
CTRC	6	0.501451794913282	0.189333786462642	0.00808482555871549	0.0494474456888362	0.000137500270285917	0.164617803805919	25.0297928230576	gene	CD	blood
HIST1H2BC	8	0.501247024716794	0.217503051022424	0.0211916940224998	0.0943421871988936	0	0.328391984025025	102.303311741123	gene	CD	blood
EMC3	4	0.50118948722976	0.239991038599375	0.0367646961043013	0.136613664168325	0.00143852704527414	0.176916058102379	15.4956570531343	gene	CD	blood
LRFN1	8	0.501159236356544	0.196293874659222	0.0106766736652731	0.0597578522600379	3.22470938840524e-11	0.256912349712099	63.3498187672619	gene	CD	blood
PENK	5	0.501156777090658	0.0890310168139131	1.81243431982455e-08	1.85019336815423e-06	0.574572471657475	0	2.90073349838446	gene	CD	blood
RNU6-1128P	2	0.501008435382358	0.298333993693596	0.0930830401668312	0.254423527243321	0.0166241514290728	0.149696983539214	5.73562495860859	gene	CD	blood
RN7SL69P	1	0.500920415230499	0.230165357234509	0.0295290864838206	0.118164576374619	NA	NA	NA	gene	CD	blood
CR1L	7	0.500639887021491	0.268991456108822	0.0627196178582738	0.195210328714085	0	0.451795537054647	105.591845638359	gene	CD	blood
DOCK4	7	0.500535048652865	0.101852629962749	8.90972400654336e-07	5.05687038209218e-05	0.0147021390075085	0.035546162379037	15.8289448892062	gene	CD	blood
SERPING1	8	0.500249143103855	0.0794704846884522	3.07837999232181e-10	4.81406232841815e-08	0.10488125621895	0.0186730675632124	11.8710132878208	gene	CD	blood
DNM1P34	1	0.499913478068089	0.230150576546087	0.0298470034371856	0.118918810279612	NA	NA	NA	gene	CD	blood
ATXN7L3	8	0.499883017875591	0.192488008556211	0.00940537876532893	0.0547757889162945	1.07179265462776e-10	0.244704343814852	60.7445595535853	gene	CD	blood
PLXNC1	8	0.499832237779734	0.205436689464926	0.0149733402137257	0.0748921745974032	0	0.28851481183467	96.903816260153	gene	CD	blood
RNU6-725P	1	0.499772170072912	0.230148504609875	0.0298918576838789	0.119065250766297	NA	NA	NA	gene	CD	blood
STK4-AS1	1	0.499475469427459	0.259397973749092	0.0541645854100549	0.177462661644986	NA	NA	NA	gene	CD	blood
RN7SL702P	1	0.499075190655253	0.230138293408108	0.0301139607738484	0.119697452656044	NA	NA	NA	gene	CD	blood
RN7SL712P	1	0.499069699852911	0.23013821301906	0.0301157162345835	0.119697452656044	NA	NA	NA	gene	CD	blood
C1orf162	5	0.499039477492677	0.297977229944119	0.0939819017730172	0.256005551017021	1.33165700688664e-11	0.396148971463457	56.8476336604908	gene	CD	blood
FCN1	8	0.49872119099138	0.237572390886883	0.0357958514981191	0.134268695336144	0	0.398674888889231	93.1555491563474	gene	CD	blood
RNU4-33P	1	0.49864378844922	0.230131979998527	0.0302521579641991	0.120077419217963	NA	NA	NA	gene	CD	blood
RN7SL257P	1	0.498628107132843	0.230131750607914	0.0302571918447676	0.120081187936848	NA	NA	NA	gene	CD	blood
CSRNP1	5	0.49853253790042	0.229374362891586	0.0297468490287167	0.11864840068434	9.92659566989573e-07	0.217260698104469	33.3924593367182	gene	CD	blood
RNU6-227P	1	0.49833472683938	0.230127460248109	0.0303515058082795	0.120358007926007	NA	NA	NA	gene	CD	blood
LBX2-AS1	1	0.49832737678145	0.259381751288102	0.0547049647317507	0.178691283574617	NA	NA	NA	gene	CD	blood
MPZ	8	0.498312508127659	0.16367254811295	0.00233013300582884	0.0205631714802556	2.57693468341813e-07	0.165698904245169	43.5799573406419	gene	CD	blood
LINC00491	1	0.498221383734533	0.25938025544574	0.0547550841404332	0.178787147237754	NA	NA	NA	gene	CD	blood
TNFAIP8L2	7	0.498167718896741	0.207391996255102	0.0163030985436617	0.0792511734761331	5.85713699763346e-11	0.25630026770504	59.4368226220106	gene	CD	blood
SRA1	8	0.497935388378314	0.177425784591356	0.00500917412800392	0.0352235635884514	1.2649881142579e-12	0.21012473796787	70.3334897200888	gene	CD	blood
RN7SL451P	1	0.49793096459199	0.230121559673474	0.0304817262135195	0.120744105453715	NA	NA	NA	gene	CD	blood
DPPA2	5	0.497782018889735	0.298257556017469	0.0951239197193726	0.258139068102413	1.0002542460974e-07	0.387477936539338	38.2390650982919	gene	CD	blood
RNU6ATAC26P	1	0.497645627937138	0.230117392561534	0.0305740475066686	0.120969301068956	NA	NA	NA	gene	CD	blood
PKD1L3	3	0.497416752824775	0.271448698577491	0.0668840836896748	0.203897973919166	0.0276478607595688	0.156369128623679	7.1764138451155	gene	CD	blood
LINC01210	1	0.497291621957671	0.259367147315419	0.0551964079843359	0.179888526187726	NA	NA	NA	gene	CD	blood
RN7SKP27	1	0.497249021971962	0.230111604293202	0.0307027774149264	0.121227727101643	NA	NA	NA	gene	CD	blood
RNU6-297P	1	0.497210103269129	0.230111036534746	0.0307154351677247	0.12126141989138	NA	NA	NA	gene	CD	blood
CSF3R	8	0.497144929720014	0.213188103986868	0.0197030919987935	0.0899628676447474	0	0.322638006546446	102.375479141883	gene	CD	blood
MAATS1	2	0.497104943894811	0.172288940907972	0.00391043266269814	0.0297071628639084	0.590152098306243	0	0.290106800242721	gene	CD	blood
WIPI1	8	0.497081937034867	0.164379222478882	0.00249460610786732	0.0215646632082621	9.26513266108486e-09	0.168008969579624	50.9814431350695	gene	CD	blood
TAL1	8	0.496830799697845	0.177178284439618	0.00504526843292261	0.0353758387617279	7.123190925995e-13	0.203494022721346	71.5666489243137	gene	CD	blood
GJA9	4	0.496827827516375	0.428912475404197	0.246724029268453	0.468577553203088	4.60215199282743e-11	0.680829388609283	51.1245356214237	gene	CD	blood
NT5C2	8	0.496742459398749	0.235570616519363	0.0349724279959108	0.132226000910465	0	0.392929340645291	107.951912731757	gene	CD	blood
STAC2	5	0.496621367915761	0.265425259030582	0.0613394892885168	0.192422213517114	4.13690358547214e-06	0.296146861083448	30.3585906705239	gene	CD	blood
RHD	8	0.496504585667423	0.206148651425113	0.016019171734365	0.0783502992830364	0	0.290692921422783	99.1441298660214	gene	CD	blood
TRIQK	3	0.496432503762671	0.269226443971048	0.0651945404768579	0.200577594183719	0.0110379623359035	0.164738827389622	9.01282965238349	gene	CD	blood
RNU6-23P	1	0.49600138927817	0.230093424855901	0.0311108360383417	0.122360702807328	NA	NA	NA	gene	CD	blood
DHX34	8	0.495858642118289	0.147509815248418	0.000775119876217974	0.00941285599372508	5.41891753691459e-09	0.135960865454388	52.1643378540622	gene	CD	blood
ANKRD33B	5	0.495773679290329	0.22273910857848	0.0260272885739285	0.108708947872354	2.30531141776069e-06	0.202792590730514	31.6035591887546	gene	CD	blood
RAB20	8	0.49573177859249	0.0951492123686381	1.88793760498067e-07	1.36042562711843e-05	0.0233969131291222	0.0346191581703642	16.1945787701051	gene	CD	blood
RNU4-74P	1	0.495665792031523	0.230088542369637	0.03122140639746	0.122644565744449	NA	NA	NA	gene	CD	blood
TXN	8	0.495648784075951	0.20338563164511	0.0148100821515952	0.0744174355250209	0	0.28725499368513	94.1377960514631	gene	CD	blood
SYN2	7	0.495297107702359	0.14968382816596	0.00093644761780152	0.010760179900764	1.32491468557427e-05	0.113645151889398	32.4715275690004	gene	CD	blood
EGLN2	5	0.495294518289311	0.201957151573647	0.0141877915394747	0.0723791551727497	4.00890431961898e-12	0.1819386646987	59.3312965057462	gene	CD	blood
OSBPL2	8	0.495144490214505	0.135645701659923	0.000261956862456109	0.00426441403998317	1.22616080233673e-06	0.109496444565616	40.0595911513367	gene	CD	blood
TBC1D3H	3	0.495101931024488	0.195024971301317	0.0111278172640511	0.0612540399856026	0.0138250413103403	0.0849117063389143	8.56254748697697	gene	CD	blood
RNF31	8	0.494952832668864	0.205812750695093	0.0161782363185675	0.0788955580824048	1.11022302462516e-16	0.289261536840703	90.6553159828233	gene	CD	blood
ERI1	8	0.494943135569645	0.156323288270641	0.00154470583917084	0.015224388760182	1.05783429127371e-07	0.147576662886004	45.5742232418304	gene	CD	blood
SEPT4	4	0.494891445526662	0.189106126001525	0.00887053604089708	0.0526112083119577	1.37833933733233e-05	0.11420090295076	25.2357747502541	gene	CD	blood
LINC01093	3	0.494825921638186	0.261405648681233	0.0583654862663756	0.186495521816264	0.0147292358638537	0.152673365810966	8.43584185206846	gene	CD	blood
ASGR2	8	0.494754897271482	0.222948907992383	0.0264771839154375	0.11013064654499	0	0.35713966474639	110.454431677003	gene	CD	blood
RNU6ATAC4P	1	0.49471586779075	0.230074739610975	0.0315362495110548	0.123506825046625	NA	NA	NA	gene	CD	blood
RNU6-987P	1	0.494500454093756	0.230071613136406	0.0316080317947427	0.123655848149281	NA	NA	NA	gene	CD	blood
SNORA71B	5	0.494379017909244	0.0981139161578849	4.68394413593504e-07	2.90523117292173e-05	0.334450346426341	0.00627327687079083	4.56894618545812	gene	CD	blood
FAS	8	0.494341470130576	0.185376764575169	0.00766033927362095	0.0475435876386861	1.11022302462516e-16	0.234802255564664	91.6294892366369	gene	CD	blood
PALM2	4	0.493967267652133	0.197583334180275	0.0124177459281795	0.0660798954107886	0.000559459735599566	0.121504818029993	17.4931356766037	gene	CD	blood
RNU1-15P	1	0.493962583485389	0.230063812341259	0.0317878912421108	0.123973523784513	NA	NA	NA	gene	CD	blood
RNA5SP169	1	0.493956768861239	0.230063728056081	0.0317898404887843	0.123973523784513	NA	NA	NA	gene	CD	blood
RNU6-207P	1	0.493899001590048	0.230062890749832	0.0318092115965171	0.123981283433329	NA	NA	NA	gene	CD	blood
FLJ31104	2	0.493783134495494	0.281260189232038	0.0791550638541242	0.228648150149298	0.0508334414563203	0.119207703613322	3.81375264035681	gene	CD	blood
C1QTNF1-AS1	1	0.493719645577721	0.259317009864792	0.0569202000045952	0.183451011675755	NA	NA	NA	gene	CD	blood
IGKV1D-27	1	0.493363029465683	0.230055126639567	0.0319894324001845	0.124464323389618	NA	NA	NA	gene	CD	blood
RN7SL732P	1	0.493262715933021	0.230053674401807	0.0320232619502436	0.124485508572942	NA	NA	NA	gene	CD	blood
MT-TS2	1	0.493241815995333	0.230053371869689	0.0320303141459321	0.124496461646008	NA	NA	NA	gene	CD	blood
PPBP	8	0.493169244663652	0.240555211347422	0.0403518320579229	0.144870419160207	0	0.410140324912264	95.8508529400004	gene	CD	blood
RNA5SP70	1	0.493019921606687	0.2300501606558	0.0321052710703104	0.124684064589804	NA	NA	NA	gene	CD	blood
NME8	4	0.492993000422358	0.336500879369141	0.142905341438428	0.335765226587701	1.17153337886311e-06	0.395975503657674	30.3381533405349	gene	CD	blood
LINC00028	2	0.492734308417805	0.172079814476681	0.00419113649046746	0.031224589636641	0.962775813409066	0	0.00217813895441948	gene	CD	blood
SLC22A1	8	0.492509390906093	0.163933482999288	0.00266171207983604	0.0225892378596287	5.79436199021899e-09	0.173756289382247	52.016744516086	gene	CD	blood
LINC00410	1	0.492457381109428	0.259299376424017	0.0575402095258246	0.18464114386152	NA	NA	NA	gene	CD	blood
CPD	8	0.492309871416556	0.188131326656242	0.00887475286220438	0.0526256018856008	8.88178419700125e-16	0.235170286040589	85.7725778330545	gene	CD	blood
ANKRD13A	8	0.491872389433009	0.177555732472363	0.00560146167605402	0.0379628799621918	1.39171563162677e-10	0.203587020647219	60.1767681002683	gene	CD	blood
ARHGAP27	8	0.491813762926375	0.202535776267944	0.015170587117916	0.0755445903229556	9.99200722162641e-16	0.282014060628697	85.5757122563372	gene	CD	blood
IFITM3	7	0.49181373785302	0.223412989295028	0.0277101305169498	0.113468643286579	2.6532109842492e-12	0.2979571838207	66.0333314139876	gene	CD	blood
EGF	8	0.491682016212924	0.155319768459124	0.00154757436096893	0.0152424409422065	2.01233613039697e-06	0.143852585529476	38.9335718594669	gene	CD	blood
B4GALT5	8	0.491603333032745	0.132883094688421	0.00021600975383794	0.00370734778916255	3.59528702752465e-05	0.0958761696146087	32.2854905027858	gene	CD	blood
HRASLS	8	0.491562244213003	0.202176195117459	0.0150424389059076	0.0751338201046794	1.67643676718399e-14	0.277692639795599	79.5846233467891	gene	CD	blood
SAA3P	3	0.491422807122162	0.473141199875683	0.298972754606657	0.525140338477459	1.43366341465168e-07	0.625983277683729	31.5157253076242	gene	CD	blood
OR7E102P	1	0.491304305000719	0.230025379841847	0.0326900125648363	0.126203740680615	NA	NA	NA	gene	CD	blood
RNU6-1078P	1	0.491257105237993	0.23002469925946	0.0327062306414207	0.126222523084506	NA	NA	NA	gene	CD	blood
RN7SL127P	2	0.491009684802183	0.359352795958314	0.171822157267329	0.375972865708504	0.00423103223691623	0.228763175479062	8.18190421213683	gene	CD	blood
RN7SL368P	2	0.49083646480365	0.172160600015474	0.00435767198825004	0.0321107785765803	0.140038777827734	0.0366120630047722	2.17753300287861	gene	CD	blood
RN7SL615P	1	0.490758986285248	0.230017520650828	0.0328778161143237	0.126631835111003	NA	NA	NA	gene	CD	blood
TMCO5B	2	0.490737346858818	0.369034075687608	0.183587897323569	0.391071597919513	0.0109971013393564	0.231889719538481	6.4657856321067	gene	CD	blood
LINC00928	1	0.490689057918551	0.259274747407475	0.0584184392694764	0.186624156744823	NA	NA	NA	gene	CD	blood
ZNF185	8	0.490620660321422	0.203367736410036	0.0158443931126251	0.0778711396708757	3.1641356201817e-12	0.279809223002447	68.3618892185638	gene	CD	blood
RXRA	7	0.490229903607701	0.246940811753092	0.0471208713880577	0.161031456330222	0	0.382638219489	99.7365341801764	gene	CD	blood
INSC	8	0.490170934545272	0.0999961389715368	9.49148238666971e-07	5.26508645600169e-05	0.0096322994898187	0.0440079116216312	18.5739002320691	gene	CD	blood
LINC01330	1	0.490075175574185	0.259266217491547	0.0587259720382205	0.187133635684584	NA	NA	NA	gene	CD	blood
MEFV	8	0.49006606116529	0.178086324718242	0.00592604617393064	0.0396327928829756	6.80345779713321e-11	0.211941781498435	61.7314446794796	gene	CD	blood
LINC01094	3	0.490031892545992	0.349463319373484	0.160843208328587	0.360728531913987	0.00059550205049308	0.309804159729653	14.852211451723	gene	CD	blood
SNORA78	4	0.489796911180301	0.191920961579991	0.0107083107505477	0.0598639163464733	0.00802856865958612	0.10451281583091	11.8192830248196	gene	CD	blood
GADD45A	8	0.489794210542069	0.165162663287068	0.00302165574904174	0.0247318148724464	4.27101287669984e-09	0.174855327422716	52.6884808727405	gene	CD	blood
RN7SL141P	2	0.489710102522176	0.363819027069449	0.178293925358469	0.384327399775569	0.00379591706618165	0.23515420348586	8.37894977541609	gene	CD	blood
MIR497	2	0.489594762638861	0.161053670400555	0.00236619098837333	0.0207812638474327	0.415699272355448	0	0.662441643807551	gene	CD	blood
RPS6KA1	7	0.489413066768724	0.163073098985736	0.00268928262558106	0.0227590412182162	1.15814528234282e-06	0.144418925395779	37.9322457132292	gene	CD	blood
RN7SL101P	1	0.489286154548707	0.229996336327513	0.03338976840453	0.128053638285049	NA	NA	NA	gene	CD	blood
TRPV4	7	0.488948373360331	0.125234043584735	9.45075587740521e-05	0.00196639931207157	0.0103030382943032	0.0657391460764169	16.7362506617882	gene	CD	blood
INSL3	8	0.488634426031722	0.24461003835082	0.0457594163130523	0.157684711542719	0	0.426691150526521	129.59716906836	gene	CD	blood
TGM3	8	0.488509163293531	0.137084266900103	0.000365847290742774	0.00545708287561519	9.02020114865731e-05	0.10411899125217	30.121662803871	gene	CD	blood
MAP3K11	8	0.488391578587887	0.189167620584747	0.00982886093272153	0.0564612175502175	2.71294098297403e-12	0.23719569850616	68.6930240317458	gene	CD	blood
PLEKHH3	6	0.488096272434897	0.142621640182381	0.000620901844990659	0.00803809521916574	0.00630881944778994	0.0775354354351682	16.1950079706509	gene	CD	blood
OMG	7	0.488049868207154	0.18179739199524	0.00726207315779253	0.0457772193051244	2.01990855153156e-08	0.181443301557608	46.8333824183261	gene	CD	blood
MIR9-3	3	0.48798499048032	0.326927770989587	0.135531829516193	0.324481741675576	0.00560393547874971	0.252079492896005	10.3685723280032	gene	CD	blood
RNU6-667P	1	0.487934514689801	0.229976949474323	0.0338657079401829	0.129423087669489	NA	NA	NA	gene	CD	blood
TM6SF1	8	0.487931403605136	0.276416343907873	0.0775293846926485	0.225318352822049	0	0.558130900398652	126.191468553082	gene	CD	blood
HIST1H1PS1	1	0.487899728010401	0.0853600352572332	1.09197839455064e-08	1.18904314073291e-06	NA	NA	NA	gene	CD	blood
LAT2	8	0.487730038755023	0.164753547512903	0.00307278371659356	0.0250595953586271	4.30278035423726e-12	0.180596689751218	67.6999405716357	gene	CD	blood
TRPM2	8	0.487519712442343	0.193413390217286	0.0117151637823955	0.0635941313150713	3.88133969408955e-13	0.256741316261205	72.8683175959081	gene	CD	blood
RNU6-955P	1	0.487428314835155	0.229969702327635	0.0340454693210693	0.129888938172243	NA	NA	NA	gene	CD	blood
MPZL3	6	0.486757621050137	0.352897495515874	0.167796944540438	0.370640884259119	0	0.703340417984176	148.534009052631	gene	CD	blood
CYB5R4	8	0.486403618324532	0.20715611041543	0.0188742593046018	0.0874965663127236	8.02913291408913e-13	0.292296404394749	71.3097683419344	gene	CD	blood
PALM3	3	0.486007598501149	0.106697276938216	5.2382070164511e-06	0.000210387003119757	0.923169971496921	0	0.15988382059753	gene	CD	blood
RNU6-307P	1	0.485930049956322	0.229948294763343	0.0345824205188162	0.131173160012024	NA	NA	NA	gene	CD	blood
GAB2	8	0.485899048976579	0.16560584500881	0.0033454935238846	0.0266000554703947	1.7110579619839e-10	0.18117521469511	59.7274098875795	gene	CD	blood
ITGB3	8	0.485863729883775	0.193585809979196	0.0120795910431098	0.0648539037011375	0	0.25080136482742	97.9630141132262	gene	CD	blood
SPI1	8	0.485032087590023	0.233885455709305	0.0380977185476292	0.139590344628651	0	0.39324779520681	107.457037519142	gene	CD	blood
TRIM6-TRIM34	3	0.484930374839452	0.482612605767074	0.314991937859035	0.541216934898932	1.88737914186277e-15	0.670263275166037	67.7815479235162	gene	CD	blood
RNU6ATAC22P	1	0.484907526839538	0.229933721407053	0.0349531009105662	0.132169924986578	NA	NA	NA	gene	CD	blood
GSTM5P1	1	0.484803663934418	0.229932242782538	0.0349909458705502	0.132279003291009	NA	NA	NA	gene	CD	blood
TWF2	8	0.484776408742445	0.169815801761306	0.00430749118339407	0.0318591800734052	6.25929927888791e-08	0.181131692949014	46.7449356272111	gene	CD	blood
ZNF516	8	0.48464325311394	0.243074197840142	0.0461730531807881	0.158659158896116	0	0.420242554034999	97.1261207699844	gene	CD	blood
SMIM5	4	0.48440489843489	0.277081121246494	0.0804221037067637	0.230921950286049	0.000133530728602338	0.251747463556809	20.5025703215154	gene	CD	blood
HYPM	2	0.484367131045326	0.171998854877685	0.0048609516620938	0.0345281417892142	0.984584039188093	0	0.000373349108646693	gene	CD	blood
PNPLA1	8	0.484194303977429	0.144682672265148	0.000818106487932477	0.0097853257710394	1.19394550768259e-06	0.126995596861157	40.119990711122	gene	CD	blood
RN7SL700P	1	0.484100299974898	0.229922237560791	0.035248174629114	0.132994909406564	NA	NA	NA	gene	CD	blood
CCDC105	5	0.484042564638161	0.108953779012861	8.88612156670683e-06	0.000323732309865156	0.248589713880001	0.0153948911887598	5.40077916807789	gene	CD	blood
RN7SKP273	1	0.483976059084477	0.22992047172156	0.0352937818492592	0.1331233838686	NA	NA	NA	gene	CD	blood
RN7SKP1	2	0.483850851158287	0.274303203810096	0.0777442558126159	0.225768581676305	0.0266511077705661	0.122893301922073	4.91327212077833	gene	CD	blood
BTBD17	4	0.48385016908593	0.19753297479823	0.0143068490934744	0.072683836763115	0.0169296412998506	0.104567064122928	10.2013820275982	gene	CD	blood
KCNE1	8	0.48378057420438	0.183558276205537	0.00839962495466417	0.0507916441108858	1.77166059600609e-11	0.221330236967834	64.6457223358787	gene	CD	blood
DOK4	8	0.483386548898172	0.30483838884217	0.11280416616121	0.288587059270761	0	0.690304167221486	206.831374825822	gene	CD	blood
FYB	8	0.483346111397171	0.271033286140843	0.0745300068882134	0.219447391338355	0	0.549550063385839	222.207285704587	gene	CD	blood
LILRA3	6	0.483188569540046	0.204100892662732	0.0179135327249388	0.0844273584663674	6.79269003045491e-07	0.209677784781868	36.7272911275411	gene	CD	blood
SLED1	5	0.483173232012102	0.190279392923094	0.011107992299059	0.0611792756823407	0.000215796832998216	0.136342786422258	21.8386701143363	gene	CD	blood
EGFEM1P	1	0.483039718924832	0.259169202286534	0.0623497091961611	0.194408892816538	NA	NA	NA	gene	CD	blood
RAB33B	8	0.483007817164771	0.146734973520758	0.000995830442268823	0.0112260026850857	1.29997155186024e-05	0.124177272017638	34.6521783703069	gene	CD	blood
RNU6-994P	1	0.482994091328617	0.229906530458518	0.035656061949548	0.133880998891023	NA	NA	NA	gene	CD	blood
PPP4R1L	7	0.482909983274648	0.194487932721573	0.0130287770436571	0.068291325563116	1.15463194561016e-14	0.223977099003556	77.5397278103527	gene	CD	blood
RN7SKP245	1	0.482883215069253	0.229904958044139	0.0356971706086312	0.133984018370197	NA	NA	NA	gene	CD	blood
SORT1	8	0.482568272681406	0.149140659315267	0.00121362397883887	0.0128070872138775	1.41952362753273e-07	0.130393365590355	44.9166230486247	gene	CD	blood
SPACA4	5	0.482437471699285	0.219073550502899	0.0276532149882002	0.113326529224015	0.000363477136585022	0.185887044663081	20.6978328634967	gene	CD	blood
RCVRN	6	0.482379429821263	0.0832436773773465	6.84076995102316e-09	7.9102471251112e-07	0.375335434940251	0.00278542466345768	5.34417339173754	gene	CD	blood
C6orf15	3	0.482178243780037	0.509714597703637	0.344160359711938	0.570302929519275	7.73381358953884e-13	0.745170630530239	55.7759336953464	gene	CD	blood
LINC01312	1	0.48198464321701	0.259154771212175	0.0629091309233303	0.195606817702831	NA	NA	NA	gene	CD	blood
LINC00523	2	0.48178231135444	0.172390543779774	0.00519456055770627	0.0361211164608714	0.327830710111819	0	0.957447924157481	gene	CD	blood
SIRPB1	7	0.481734732259645	0.0942645675532739	3.21385632101971e-07	2.14468109661687e-05	0.0459447502707915	0.0271346908210711	12.8223886926689	gene	CD	blood
NCF1	7	0.481653551774432	0.215525732800205	0.0254315045668548	0.106919238419209	8.73745520379998e-14	0.282009530768227	73.2637889414966	gene	CD	blood
LSM3P3	1	0.481578995816683	0.229886488285005	0.0361838313950968	0.135309672222825	NA	NA	NA	gene	CD	blood
BLACAT1	1	0.481387639179619	0.259146619157181	0.0632275498423895	0.196230335201758	NA	NA	NA	gene	CD	blood
NCKAP1L	8	0.481245473920893	0.223879261626347	0.0315887733770876	0.123637033334815	3.66373598126302e-15	0.349007987483656	82.8479162437624	gene	CD	blood
PDCD1LG2	6	0.480950887361036	0.117208863687222	4.07182010589534e-05	0.00105232723996882	0.0084749583908581	0.0482730877221037	15.4861760545567	gene	CD	blood
SNORD115-27	1	0.480940869107853	0.229877469085405	0.036424040646236	0.135764847304723	NA	NA	NA	gene	CD	blood
ELFN1-AS1	1	0.480831679433724	0.259139036414995	0.0635253011166956	0.196925754199795	NA	NA	NA	gene	CD	blood
RN7SL52P	1	0.480680832887112	0.162549323442112	0.00310508793644852	0.0252460136425848	NA	NA	NA	gene	CD	blood
SPOCD1	8	0.48049506625854	0.15721893759629	0.00224149554757922	0.0199455112284591	7.09507375074026e-08	0.149685202732925	46.4656108172012	gene	CD	blood
NCBP2-AS2	2	0.480324578284488	0.171948494080395	0.00521537250022757	0.0362315575393881	0.77598189894949	0	0.0809739190919181	gene	CD	blood
PCNX	8	0.480319296442352	0.244982315792064	0.0499223818835145	0.167969561384222	0	0.429846537636123	162.125380273387	gene	CD	blood
HIST2H3DP1	1	0.480148658139866	0.229866288226899	0.0367241808770182	0.136514213906225	NA	NA	NA	gene	CD	blood
PROKR2	5	0.480126298716707	0.279512351383447	0.0858461701963647	0.24177504372229	7.87148460412723e-07	0.334743986895944	33.8839858058637	gene	CD	blood
UBE2D1	7	0.480040038878112	0.261578374996731	0.0664809280281746	0.203132330495566	0	0.425907895513714	112.791909352549	gene	CD	blood
RN7SKP42	1	0.479858438150784	0.229862196688346	0.03683467184359	0.136769304395245	NA	NA	NA	gene	CD	blood
RN7SKP254	1	0.479791530745683	0.229861253764369	0.0368601854267617	0.136794932030648	NA	NA	NA	gene	CD	blood
RN7SL692P	1	0.479546384686561	0.229857800018982	0.0369537975052322	0.137021269599423	NA	NA	NA	gene	CD	blood
HSDL2	7	0.479496424955878	0.139110176090444	0.000567095264852997	0.00754075114729901	2.10670963908255e-05	0.0911639207672293	31.4205463751528	gene	CD	blood
MT1DP	1	0.479447451579007	0.229856406683047	0.0369916348424401	0.137144270412073	NA	NA	NA	gene	CD	blood
RN7SL308P	1	0.479293204075414	0.229854234877052	0.0370506945662199	0.137235475293484	NA	NA	NA	gene	CD	blood
SELPLG	8	0.478828882704232	0.238336130346764	0.0445319737953396	0.154719927863742	0	0.404043161074949	110.966656861855	gene	CD	blood
RN7SL216P	1	0.478819049579455	0.229847563025698	0.0372327567860442	0.137673632185851	NA	NA	NA	gene	CD	blood
CPEB4	8	0.478817573708627	0.188655758387553	0.0111472350751014	0.0613359919861465	6.99440505513849e-15	0.236650595113829	81.4343513414053	gene	CD	blood
FAM27E2	1	0.478778934932353	0.132703288050029	0.000308696690009923	0.00480194851126547	NA	NA	NA	gene	CD	blood
LINC00308	2	0.478669290778916	0.171931127708406	0.00536804885566808	0.0368739804571593	0.80621024119618	0	0.0601809048508091	gene	CD	blood
RN7SL823P	1	0.478562747989718	0.229843959262315	0.0373314928527598	0.137908460477189	NA	NA	NA	gene	CD	blood
PPP4R1	8	0.478365992532691	0.243479861489983	0.0494484426363792	0.166756620040095	0	0.432644452819715	134.592874402378	gene	CD	blood
RNU6ATAC33P	1	0.478333866949488	0.229840742632504	0.0374198578235501	0.138070258535689	NA	NA	NA	gene	CD	blood
NT5C3A	4	0.478299251179179	0.221677903447764	0.0309564852207789	0.121952576679395	0.00382947862760685	0.144280585445821	13.4096542753315	gene	CD	blood
RNU6-1088P	1	0.478114396924915	0.229837659665385	0.0375047600664532	0.138296744757773	NA	NA	NA	gene	CD	blood
ABLIM3	8	0.478106725993422	0.0998690784474445	1.69010661376837e-06	8.42188719403219e-05	0.027427255858143	0.0390043764773651	15.7574349675478	gene	CD	blood
CDC20P1	1	0.478016903424688	0.229836290582939	0.0375425291956042	0.138388719987323	NA	NA	NA	gene	CD	blood
HBD	7	0.477959097332623	0.265039452757814	0.0713331462272909	0.213216195514676	1.56087365255075e-11	0.432518297693138	62.2612686701015	gene	CD	blood
RN7SKP205	1	0.477935043076121	0.229835141243169	0.0375742675329423	0.138453281734763	NA	NA	NA	gene	CD	blood
C19orf38	2	0.4779020321691	0.0824152136722346	6.68264566084164e-09	7.76560404856696e-07	0.958405038260819	0	0.00272016374517662	gene	CD	blood
CEBPD	8	0.477778005066989	0.258801280356227	0.0648749038563167	0.199845156472727	0	0.484841811242282	145.724440030318	gene	CD	blood
RN7SKP98	1	0.477629365188579	0.229830851138275	0.0376929889869326	0.138764572528903	NA	NA	NA	gene	CD	blood
DACH1	7	0.477352470550536	0.222217971310681	0.0317036512410005	0.123853630711652	4.32986979603811e-15	0.301760248366377	79.5963786733854	gene	CD	blood
RN7SL580P	1	0.477267933587697	0.229825781983505	0.0378337847266974	0.139039537398017	NA	NA	NA	gene	CD	blood
B3GNTL1	8	0.477233245731911	0.18961746834299	0.0118418939838393	0.064057347401081	1.32893696047631e-13	0.242197806788477	75.1620427590765	gene	CD	blood
RN7SL698P	1	0.47713528325506	0.229823922469091	0.037885573133545	0.139125137412718	NA	NA	NA	gene	CD	blood
LINC01282	1	0.477111079063475	0.259088510969875	0.0655485544726374	0.201182534867475	NA	NA	NA	gene	CD	blood
PLB1	8	0.476896540114318	0.163132929973894	0.00346274146208898	0.0271884174584	1.19796486064416e-08	0.164836883068209	50.4138001430201	gene	CD	blood
TDGF1P3	1	0.476849229875142	0.229819914233282	0.0379974616104957	0.139379335165137	NA	NA	NA	gene	CD	blood
RNF130	8	0.476721442590459	0.262005341710743	0.0688335984883717	0.207844810305611	0	0.49932988343483	149.851970088438	gene	CD	blood
RN7SL477P	1	0.476718050954796	0.229818076909181	0.0380488675236812	0.139498279735157	NA	NA	NA	gene	CD	blood
RILP	8	0.476384939611534	0.141763055171391	0.000778210175610106	0.00943090649750087	3.59530011295739e-05	0.112963431951396	32.285481988367	gene	CD	blood
POM121L12	3	0.476355495780147	0.269297178794672	0.0769132193417252	0.224168755063828	0.00255376169586707	0.177782871500433	11.940375663927	gene	CD	blood
ABHD16A	4	0.476052737588118	0.282846318749266	0.0923597729914879	0.253040473949282	3.6358476451781e-06	0.272054268373691	27.9978300227401	gene	CD	blood
PPP1R15A	8	0.476020135076519	0.234999265585111	0.0428033377335269	0.150546492327514	0	0.391749093294209	108.099246577723	gene	CD	blood
IGHV3-72	1	0.475986095333795	0.259073309132809	0.0661709139598485	0.202353325402491	NA	NA	NA	gene	CD	blood
GMIP	8	0.475402457287418	0.215767540554123	0.0275730119085218	0.113092431656047	1.11022302462516e-16	0.322504750403479	90.5486919941271	gene	CD	blood
LINC00152	3	0.475382189150883	0.337492726778251	0.158962303140193	0.357914794843076	1.03050107672642e-05	0.300255382923106	22.9657605975338	gene	CD	blood
SAT1	8	0.47528810440762	0.124612018962869	0.000136656127957448	0.00261228228995381	5.68101435396429e-05	0.0816698680453623	31.2123292221172	gene	CD	blood
TRIM22	7	0.475062528507561	0.211787056599453	0.024889458980887	0.105469889599031	8.98831453710613e-10	0.260737043619933	53.5744510295324	gene	CD	blood
MT-TS1	1	0.474971219425835	0.162488653244144	0.00346560828735268	0.0271993816466014	NA	NA	NA	gene	CD	blood
IGF2BP3	8	0.474869991697684	0.185234643111268	0.0103588890148966	0.0584888298517301	2.88657986402541e-15	0.225992517698578	83.3217299591383	gene	CD	blood
MAN1B1-AS1	1	0.474817251036413	0.259057551681891	0.0668228039772678	0.203774394728989	NA	NA	NA	gene	CD	blood
ZNF281	8	0.474800099678015	0.244771937904308	0.0524082254479012	0.173260072885224	0	0.428461129887481	130.234743585614	gene	CD	blood
RNU6-264P	1	0.474746929624333	0.229790528006072	0.0388286033678173	0.141369775729267	NA	NA	NA	gene	CD	blood
RN7SL493P	1	0.474521619225788	0.229787386069056	0.0389186082128687	0.141539718141804	NA	NA	NA	gene	CD	blood
IGKV2D-28	1	0.474491924416284	0.229786972085147	0.0389304838950727	0.141565395982082	NA	NA	NA	gene	CD	blood
RTFDC1	4	0.474411947802414	0.188700046161039	0.0119334507306811	0.0643159397767231	0.0220425826096829	0.0927662183253697	9.62455310987533	gene	CD	blood
PLA2G2F	5	0.474082034884979	0.191537191933843	0.0133182652819839	0.0693389409049633	0.00328056575890934	0.130968206391529	15.8130467065691	gene	CD	blood
TCIRG1	8	0.474061667045715	0.185492042666505	0.0105975009542025	0.0594592610789225	1.29229960066368e-13	0.235881659254724	75.2230760390628	gene	CD	blood
BRI3	8	0.474019723996359	0.167315460756359	0.0046100434337046	0.0333338113504465	9.14426101505939e-09	0.174378309876161	51.0104359762286	gene	CD	blood
RP11-439A17.9	1	0.473989792886015	0.085298501710688	2.74708498268264e-08	2.60529995131838e-06	NA	NA	NA	gene	CD	blood
RN7SL507P	1	0.47396428905823	0.22977962036405	0.0391420227931936	0.142088587494739	NA	NA	NA	gene	CD	blood
C20orf141	3	0.473590245130879	0.10601931211797	7.93172152643557e-06	0.000295554642429919	0.29635662272572	0.00768982363334464	2.4323834866984	gene	CD	blood
AGPAT2	8	0.473551097418708	0.16225297119092	0.00351610028403093	0.0274564006243052	1.05857544951959e-11	0.172992387847317	65.7583667145679	gene	CD	blood
RN7SL193P	1	0.473196988544292	0.229768943485389	0.0394514259436506	0.142753467414564	NA	NA	NA	gene	CD	blood
PSMB3	7	0.473195809108945	0.225090438932273	0.0355316021829782	0.133652648948255	4.89665203939893e-08	0.295297997162221	44.9011798227032	gene	CD	blood
RCBTB2	8	0.473128358424872	0.197983822641483	0.0168606521515439	0.0810767375295043	3.33066907387547e-16	0.271864219336478	87.9523051454525	gene	CD	blood
CCNJL	8	0.472862904452595	0.113361273807919	3.02878269548202e-05	0.000846446874973112	0.00489459776388979	0.0595094248830823	20.3324676604894	gene	CD	blood
RNA5SP71	1	0.472711227060595	0.229762192869031	0.0396483962024063	0.143135911565357	NA	NA	NA	gene	CD	blood
RNA5SP107	1	0.472654188383932	0.229761400645691	0.0396715804828897	0.143180022857471	NA	NA	NA	gene	CD	blood
RP5-998N21.4	1	0.47247341032616	0.0852918986149575	3.03358013687077e-08	2.84943309980833e-06	NA	NA	NA	gene	CD	blood
RNU4-75P	1	0.472266459524262	0.229756017851375	0.039829490569681	0.143485727576109	NA	NA	NA	gene	CD	blood
TSGA10IP	5	0.472072097137249	0.0888933560440913	1.09298366591094e-07	8.59190368389881e-06	0.550441049864091	0	3.04429047459288	gene	CD	blood
SLC8A1	7	0.471917857384241	0.177447145404441	0.00782604296212777	0.0483349255624148	1.48936418753465e-12	0.172933099085233	67.2596228007647	gene	CD	blood
TRPC5OS	1	0.471857539540044	0.259017820150565	0.0684977183674892	0.207227096110741	NA	NA	NA	gene	CD	blood
IRAK4	7	0.471831700575249	0.356497771581133	0.185662724185281	0.393832110584134	0	0.832551517032813	150.140080273633	gene	CD	blood
RN7SL414P	1	0.47166518903426	0.229747678971381	0.0400754464015994	0.144124541187403	NA	NA	NA	gene	CD	blood
LINC00853	2	0.471339376099621	0.20095081160078	0.0189992330475379	0.0878128362832283	0.74729192216438	0	0.103820719291564	gene	CD	blood
RNU6-1272P	1	0.47127098622623	0.229742217466307	0.0402374119537091	0.144583220659869	NA	NA	NA	gene	CD	blood
CTA-747E2.10	1	0.470846146537598	0.0852848356562033	3.37333030909941e-08	3.13847819897224e-06	NA	NA	NA	gene	CD	blood
IL1B	8	0.470763871327658	0.250981154171335	0.0606972958623589	0.191060010530337	0	0.453113195535337	123.568924159126	gene	CD	blood
SPDYE4	1	0.470504078832967	0.229731605016838	0.040554134378587	0.145334859041678	NA	NA	NA	gene	CD	blood
SNAI1P1	1	0.47050115408023	0.229731564576313	0.0405553463802016	0.145334859041678	NA	NA	NA	gene	CD	blood
ZBTB8B	2	0.470402693474084	0.120353611881195	9.28690267583147e-05	0.00193916859850458	0.704480937245081	0	0.143852309626449	gene	CD	blood
RP2	7	0.470123922511407	0.142403102342016	0.000962172998065885	0.0109491319505284	0.00010213785029034	0.095869423322219	27.8075176654397	gene	CD	blood
RNU6-1154P	1	0.470089243342219	0.229725871530664	0.0407263533366485	0.14585878768394	NA	NA	NA	gene	CD	blood
RN7SL552P	2	0.469788229925353	0.242353975738777	0.0525697709304315	0.173557875405539	0.0478028762032899	0.091002318921887	3.91690264670863	gene	CD	blood
RNU6-1257P	2	0.469777005278927	0.339606817824649	0.166573896038343	0.368949262272408	0.00661212643094822	0.201615875291178	7.37542224315646	gene	CD	blood
RNU6-439P	1	0.469761148286903	0.229721340373895	0.0408630098152421	0.146209516253657	NA	NA	NA	gene	CD	blood
RNU6-1009P	1	0.469702153027687	0.229720525945958	0.0408876242520636	0.146240407908841	NA	NA	NA	gene	CD	blood
MEF2A	8	0.469567418209879	0.155872717978359	0.00259100751852085	0.0221505149882271	1.32005517627931e-12	0.158615978384221	70.2420443740713	gene	CD	blood
GDF3	5	0.469522271990892	0.212974279725206	0.0274824478690815	0.11297667428073	0.000615243082333183	0.173053786948057	19.5405679400103	gene	CD	blood
RNU6-745P	1	0.469482619047588	0.229717496158549	0.0409793325405203	0.146452567082777	NA	NA	NA	gene	CD	blood
LY96	8	0.469428928495689	0.153621942882015	0.00224504808039574	0.0199710782340801	2.54647339603675e-06	0.140281107238247	38.3970164627361	gene	CD	blood
RNA5SP421	1	0.469149222090846	0.229712897581284	0.0411189462941043	0.146764237106552	NA	NA	NA	gene	CD	blood
IQSEC1	8	0.469032789338622	0.226721042686724	0.0385680484407332	0.14072722393704	0	0.361361761304913	110.335051241439	gene	CD	blood
WNT11	6	0.469024731284266	0.0856721930805833	4.38392796060667e-08	3.92949640371451e-06	0.642458914286231	0	3.3744841190755	gene	CD	blood
RNU6-1280P	2	0.468443225425874	0.370074277972137	0.205581594357148	0.418943569286764	0.00319847149014452	0.244340900941971	8.6906465330948	gene	CD	blood
CDY2B	4	0.468407273884641	0.341714114987588	0.170450483358898	0.374672464355261	1.85130244467757e-10	0.4237742480639	48.2856793300531	gene	CD	blood
PXK	8	0.46822854693252	0.277209128232844	0.0912039945319842	0.251130038286625	0	0.563389772210694	167.854407992316	gene	CD	blood
NKX1-1	3	0.468051441001764	0.381198842979529	0.219506786842164	0.436495736200403	9.01076557813241e-09	0.406247315255109	37.0496915990908	gene	CD	blood
RN7SKP200	1	0.467924012658859	0.229696025419334	0.04163555586109	0.147872111900948	NA	NA	NA	gene	CD	blood
CFP	8	0.467573889502167	0.21816400985204	0.0320952824413653	0.124666574683068	2.59792187762287e-14	0.327858079213946	78.6500591194736	gene	CD	blood
MME	8	0.467477039989067	0.131175160409975	0.000365577575064069	0.00545582776999169	9.48326853711379e-08	0.104635447493247	45.8183008288109	gene	CD	blood
RN7SKP144	1	0.466969117971632	0.229682905454538	0.0420420679162054	0.148871127927323	NA	NA	NA	gene	CD	blood
VEPH1	7	0.466936935778692	0.115326617508636	5.14760952918905e-05	0.00125697441991826	0.00321627986764572	0.0526845007127444	19.6343203626558	gene	CD	blood
VAX2	5	0.466717629262139	0.213863317954831	0.0290861194084642	0.11691713297906	0.000558812512620577	0.174990528201478	19.75256178421	gene	CD	blood
SLC15A3	8	0.466703129089484	0.195872613409181	0.0171868005736514	0.0821880183580598	3.63683527737635e-11	0.256342844015694	63.0893357351869	gene	CD	blood
LSMEM1	4	0.466646223327963	0.217282178750433	0.0317415145263657	0.123898105028565	0.00550962909080288	0.13666677075779	12.6297821465121	gene	CD	blood
C11orf94	3	0.466491601544818	0.367348185537408	0.204123995909372	0.417216732462148	4.97717633773931e-09	0.375059192561219	38.2368062181811	gene	CD	blood
AIPL1	6	0.466367017760027	0.259137717605737	0.0719099309595432	0.214438783873676	1.00808250635964e-13	0.36444909757891	70.0336009798301	gene	CD	blood
LINC00032	1	0.466236028530658	0.258943023809452	0.0717761710587433	0.21419198428005	NA	NA	NA	gene	CD	blood
ATG9A	8	0.466160513224032	0.195404893481676	0.0170506692306295	0.0817050954651796	1.66533453693773e-15	0.265412262589675	84.4300828848947	gene	CD	blood
GAGE2E	3	0.466125477279223	0.200316480682334	0.019968180998361	0.0906103598320441	0.0544386301480746	0.0756375934283889	5.82136252823023	gene	CD	blood
RTN3	8	0.466045938236292	0.180887789947622	0.00998244851961685	0.0571313970170791	1.11022302462516e-16	0.225912212983854	89.5319371167601	gene	CD	blood
MIR125B1	3	0.465885666781174	0.296799840946741	0.116485739603019	0.294748321226333	0.0136417531554379	0.198233613968057	8.58924020873765	gene	CD	blood
OR5AK3P	1	0.46573110910022	0.229665934373311	0.0425742063512964	0.149955872376676	NA	NA	NA	gene	CD	blood
NPBWR2	5	0.4655915329308	0.19053974832218	0.0145439495649684	0.0736339103168709	0.00373153503893386	0.127827896152915	15.522554591462	gene	CD	blood
RNU1-45P	1	0.465085724010351	0.229657104566056	0.0428539134981039	0.15060780413678	NA	NA	NA	gene	CD	blood
RN7SL618P	1	0.465044124029095	0.229656535826192	0.042871997034718	0.15060780413678	NA	NA	NA	gene	CD	blood
POTEH	2	0.464953810268462	0.317770285114207	0.143419264386862	0.336430893194838	0.106596303895208	0.13163306587108	2.60397132711847	gene	CD	blood
MSL1	8	0.464872744757174	0.21782040653318	0.0328262500094077	0.126503047617851	0	0.330491324497185	102.631239983471	gene	CD	blood
KRT18P55	1	0.464352028431667	0.229647081003516	0.0431738189297029	0.1513425869242	NA	NA	NA	gene	CD	blood
PSENEN	8	0.46386049625209	0.144808739334512	0.00135879765549236	0.0139136526215638	2.03007193525506e-05	0.119292939397722	33.618329430345	gene	CD	blood
[truncated: 580,166 more rows]
