# Supplementary material for: The Integrated Cellular and Molecular Landscape of Autoimmunity
Source: bioRxiv. 2025 Sep 17:2025.09.12.675833. Preprint. [Version 1] doi: 10.1101/2025.09.12.675833 (PMC12458282; doi:10.1101/2025.09.12.675833)
Supplement: Supplement 4 [file media-4.tsv]

	RA	SLE	SSC	SS
RA	1	0.42	0.21	0.74
SLE	0.42	1	0.68	0.85
SSC	0.21	0.68	1	0.72
SS	0.74	0.85	0.72	1
